# Supplementary material for: A Versatile Overexpression Strategy in the Pathogenic Yeast Candida albicans: Identification of Regulators of Morphogenesis and Fitness
Source: PLoS One. 2012 Sep 25;7(9):e45912. doi: 10.1371/journal.pone.0045912 (PMC3457969; doi:10.1371/journal.pone.0045912)
Supplement: Table S1 — Summary of the collections provided in this study. (XLSX) [file pone.0045912.s003.xlsx]

## Sheet: Feuil1
Table S1 : Summary of the collections provided in this study
1 : based on Candida Genome Database data 2 : 1 = obtained / 0 = not obtained 3 : based on Sanger and Solexa/Illumina sequence data NA : not available
					Primer forward		Primer reverse				Sequence validation3			Confirmed PPCK1-OE strain (BWP17AH background - CEC161)				Confirmed PTET-OE strain (BWP17AH NIMX background - CEC2907)
Plate coordinate	ORF19.xxxx	Gene name	Category1	Orf size1	Sequence	TM (°C)	Sequence	TM (°C)	PCR product2	pDONR derivative2	Status	Number of non-synonymous mutations and/or deletion/insertion events	CIp10-PPCK1-GTW-TAPtag derivative2	Integration at RPS12	TAPtag protein visualized2	CIp10-PTET-GTW derivative2	Barcode associated to the CIp10-PTET-GTW	Integration at RPS12
1A01	ORF19.6551.1	STE18	Other signaling component	273	GGGACAAGTTTGTACAAAAAAGCAGGCTtgATGAATGAACAAATTGAGTATCAAATTCAG	53.4	GGGACCACTTTGTACAAGAAAGCTGGGTAACAATTGTACAACAACCAACTGTAGCTTG	57.5	1	1	Validated	1 (intron)	1	1	1	1	ATGGCGCACACCTTAGACAG	1
1A02	ORF19.4623.3	NHP6A	Transcription factor	279	GGGACAAGTTTGTACAAAAAAGCAGGCTtgATGGCTCCAGGTGAAAGAAAGAAGTCCTCT	61.6	GGGACCACTTTGTACAAGAAAGCTGGGTGGCGGAATTCTTTTTAGCGTATTCAGCCTT	60.3	1	1	Validated	0	1	1	1	1	CTCGCGGGAACAAGATGCAA	1
1A03	ORF19.233.1	HRT1	Other signaling component	372	GGGACAAGTTTGTACAAAAAAGCAGGCTtgATGGCTGACGATCAAGATCGCATGGACGTT	63	GGGACCACTTTGTACAAGAAAGCTGGGTATTACCCAATTTTTGATAAGTCCAATTAGT	53.4	1	1	Validated	NA	1	1	1	1	ATGGACGATCTGGTAACACG	1
1A04	ORF19.7227		Other signaling component	375	GGGACAAGTTTGTACAAAAAAGCAGGCTtgATGTCTCAACAAAGAGAAAACCAAAGAGGA	57.5	GGGACCACTTTGTACAAGAAAGCTGGGTTTTTCCGGGCACCTTTGATTGGTTTTTGTA	58.9	1	1	Validated	1	1	1	1	1	CCAGGCATAGAAGGTTATAC	1
1A05	ORF19.5660		Transcription factor	390	GGGACAAGTTTGTACAAAAAAGCAGGCTtgATGCAAGGACGAAACTATTCTTTACTAGGT	57.5	GGGACCACTTTGTACAAGAAAGCTGGGTCTTTAAGGGCAATAAATGTTGTTCCAAACA	56.2	1	1	Validated	NA	1	1	1	1	GATAGCATCCGAGACAGCTC	1
1A06	ORF19.5438		Transcription factor	390	GGGACAAGTTTGTACAAAAAAGCAGGCTtgATGTCAACTCCCAATGTAACCAACATCTCT	58.9	GGGACCACTTTGTACAAGAAAGCTGGGTTTTGGGTGGCAAATCGGGTTTATCTATTTT	57.5	1	1	Validated	1	1	1	1	1	AGATTCCTGAAAGCCCTGCA	1
1A07	ORF19.7644		Transcription factor	402	GGGACAAGTTTGTACAAAAAAGCAGGCTtgATGAAGGTGGAAATAGTTGAATGGAAGAGT	57.5	GGGACCACTTTGTACAAGAAAGCTGGGTTCCAATCGTTTCAGGAACATACTCCTCAAA	58.9	1	1	Validated	0	1	1	1	1	ATCGCAACTAACGCGCTATA	1
1A08	ORF19.953.1	COF1	Other signaling component	432	GGGACAAGTTTGTACAAAAAAGCAGGCTtgATGGTATGTTACAAGAGAATTGTTACTGTT	54.8	GGGACCACTTTGTACAAGAAAGCTGGGTATGGGTGCCTCTACTGACCTTTTCATGAAC	61.6	0	0	Not Validated	absent	0	0	0	0	none	0
1A09	ORF19.7250		Other signaling component	444	GGGACAAGTTTGTACAAAAAAGCAGGCTtgATGTCGAATCAACCTTCAAGAACAATAGTA	56.2	GGGACCACTTTGTACAAGAAAGCTGGGTTCCTTGTTCAGGAAGTTTTGATCGGTTCTC	60.3	1	1	Validated	0	1	1	1	1	CCTCAGGAAGGAGAAGTCAC	1
1A10	ORF19.6753		Transcription factor	450	GGGACAAGTTTGTACAAAAAAGCAGGCTtgATGTTATCTGCATCTAACGAAGAAGCCATA	57.5	GGGACCACTTTGTACAAGAAAGCTGGGTTCCATATATATCCCAACCTTCTTCTTCTTC	57.5	1	1	Validated	0	1	1	1	1	TCTAGCTCCAGAGTATTTGG	1
1A11	ORF19.3294	MBF1	Transcription factor	456	GGGACAAGTTTGTACAAAAAAGCAGGCTtgATGTCTTCAGATTGGGATTCAGTTACTATT	56.2	GGGACCACTTTGTACAAGAAAGCTGGGTTTTTTTCTTAGCAAACAAAGGTTCACCAAT	54.8	1	1	Validated	1	1	1	1	1	ACCAGATGTATAACCTCGTC	1
1A12	ORF19.4185		Other signaling component	456	GGGACAAGTTTGTACAAAAAAGCAGGCTtgATGTCCAAAATTTATTCTTTATCTGATTTG	52.1	GGGACCACTTTGTACAAGAAAGCTGGGTGGATCCAAACTCCCATATTTCTTGGTCATA	58.9	1	1	Validated	1	1	1	1	1	TACTTAGGCGCATCAGTTGG	1
1B01	ORF19.4427	SKP1	Other signaling component	495	GGGACAAGTTTGTACAAAAAAGCAGGCTtgATGTCATCTCCTAAGGTTATTATTGTTTCT	54.8	GGGACCACTTTGTACAAGAAAGCTGGGTTCTATCTTCAGCCCATTCATTTTCTTTTCT	56.2	1	1	Validated	0	1	1	1	1	TCATAGGTCGTGACATGGAT	1
1B02	ORF19.5104	LTP1	Protein phosphatase	507	GGGACAAGTTTGTACAAAAAAGCAGGCTtgATGGCTCCTAAATTTGATCCTAAAGAGAAG	57.5	GGGACCACTTTGTACAAGAAAGCTGGGTATCTAAACTACCTATTTCTTGTTTCAAAAA	52.1	1	1	Validated	1 (intron)	1	1	1	1	GGATACGATCTACGCACACG	1
1B03	ORF19.4009	CNB1	Other signaling component	522	GGGACAAGTTTGTACAAAAAAGCAGGCTtgATGGGGGCTAACGCAAGTATTCTTGATGGT	61.6	GGGACCACTTTGTACAAGAAAGCTGGGTGAACATATTTAATGTCAAAGTGTTGGCAAT	54.8	1	1	Validated	0	1	1	1	1	ATATCTTGACGAGCTGCCGG	1
1B04	ORF19.2762	AHP1	Other signaling component	531	GGGACAAGTTTGTACAAAAAAGCAGGCTtgATGACTGACGGTAAATTCCCAACTAACATT	57.5	GGGACCACTTTGTACAAGAAAGCTGGGTATTGTGGATTCTCTTTAAAATGGTTTCAGC	56.2	1	1	Validated	0	1	1	1	1	CATGGCATTGAAGCTCACTC	0
1B05	ORF19.4796		Other signaling component	531	GGGACAAGTTTGTACAAAAAAGCAGGCTtgATGGCCAAATACACTGAAGAACAATTACTT	56.2	GGGACCACTTTGTACAAGAAAGCTGGGTTTCATCATCTTCGTCATCATCATCTTCATC	57.5	1	1	Validated	0	1	1	1	1	CCTGACTGGCAATATCGTTA	1
1B06	ORF19.861		Transcription factor	531	GGGACAAGTTTGTACAAAAAAGCAGGCTtgATGAATGTTTTTACATCATGGACAAAAAGT	53.4	GGGACCACTTTGTACAAGAAAGCTGGGTATTGTCCGTTGATGCATTATTTTCTTTCCC	57.5	1	1	Validated	0	1	1	1	1	GATCACTACACAGTATGTCC	1
1B07	ORF19.3088		Transcription factor	540	GGGACAAGTTTGTACAAAAAAGCAGGCTtgATGGTATGTGCACATACTCATCCCCCCATC	63	GGGACCACTTTGTACAAGAAAGCTGGGTAGCCAATGCTTTTCTTGACTTTCTTCTCTT	57.5	1	1	Validated	0	1	1	1	1	TCGCAGTACGTTAAGTGTCG	1
1B08	ORF19.2363		Protein phosphatase	546	GGGACAAGTTTGTACAAAAAAGCAGGCTtgATGTTTGCATTTAAAAAATCTACTACTTCA	52.1	GGGACCACTTTGTACAAGAAAGCTGGGTGTTCTTTTTATTTTCATGTTTTACCCAATC	53.4	0	0	Not Validated	absent	0	0	0	0	none	0
1B09	ORF19.4443	YPD1	Other signaling component	555	GGGACAAGTTTGTACAAAAAAGCAGGCTtgATGTCAGAAGATAAATTACAAAAATTACAA	50.7	GGGACCACTTTGTACAAGAAAGCTGGGTTTCGTAATATTCGTCCAATGCTCTTCTAGA	57.5	1	1	Validated	2	0	0	0	1	GCACTTTGACCAAGCTCATA	0
1B10	mtlalpha2	MTLALPHA2	Other signaling component	561	GGGACAAGTTTGTACAAAAAAGCAGGCTtgATGAATTCACATCTGGAGGCACTCTTTGAA	58.9	GGGACCACTTTGTACAAGAAAGCTGGGTACCTGTTAATAGCAAAGCAGCCAACTCAGG	61.6	1	1	Validated	1	1	1	1	1	TAGACGGTTCGCATTAGCCT	1
1B11	ORF19.2204.2		Other signaling component	564	GGGACAAGTTTGTACAAAAAAGCAGGCTtgATGTCAGAATCAGTTAGAAGAAAGCTAGTT	56.2	GGGACCACTTTGTACAAGAAAGCTGGGTTAGTATGGTACAACATCCTGTATTGGCTTT	57.5	1	1	Validated	0	1	1	1	1	GTATCATATCCATGTCCACG	1
1B12	ORF19.390	CDC42	Other signaling component	576	GGGACAAGTTTGTACAAAAAAGCAGGCTtgATGCAAACTATAAAATGTGTTGTTGTCGGT	56.2	GGGACCACTTTGTACAAGAAAGCTGGGTTAAAATAGTACACTTTTTCGATTTTTTAAT	49.3	1	1	Validated	0	1	0	1	1	AACGACGATGAACAGGTGCC	1
1C01	mtlalpha1		Other signaling component	582	GGGACAAGTTTGTACAAAAAAGCAGGCTtgATGGGAAATAAAAAAAAAACTAGAAAGACA	52.1	GGGACCACTTTGTACAAGAAAGCTGGGTCTTCATTATGTAAACATCCTCAATTGTACC	56.2	1	1	Validated	0	1	1	0	1	GCACGCTGCATACATTTGTC	1
1C02	ORF19.7417	TSA1	Other signaling component	591	GGGACAAGTTTGTACAAAAAAGCAGGCTtgATGGCTCCAGTCGTTCAACAACCAGCTCCA	64.4	GGGACCACTTTGTACAAGAAAGCTGGGTTTTGTTGACTTTGTTGAAGTATTCCTTGGA	56.2	1	1	Validated	0	1	1	1	1	CAATCACGTCTAATGAGGAG	1
1C03	ORF19.1227		Transcription factor	591	GGGACAAGTTTGTACAAAAAAGCAGGCTtgATGAAACTATCTACTGTTGGGAAAATAAAA	53.4	GGGACCACTTTGTACAAGAAAGCTGGGTTGGTGAATTATTCAGTTGATCATTAACCAC	56.2	1	1	Validated	1	0	0	0	1	CTGATTCCACGAGGTATGTG	0
1C04	ORF19.3201	MTLA1	Transcription factor	597	GGGACAAGTTTGTACAAAAAAGCAGGCTtgATGAACTCAGAAATAGAAAGTAGCTTAACA	54.8	GGGACCACTTTGTACAAGAAAGCTGGGTGTTAGCAATATTCTGTTTGATAATACATAC	53.4	1	1	Validated	0	1	1	1	1	AAACGTGTACTAAGCGCCAG	1
1C05	ORF19.2843	RHO1	Other signaling component	597	GGGACAAGTTTGTACAAAAAAGCAGGCTtgATGGTTAACGGTCCAGCTGAACTTCGTAGA	61.6	GGGACCACTTTGTACAAGAAAGCTGGGTCAAGACAACACATTTCTTCTTCTTTTCCTT	56.2	1	1	Validated	0	1	1	1	1	GCCTAATTTACAAGCGCCTA	1
1C06	ORF19.5156		Protein phosphatase	603	GGGACAAGTTTGTACAAAAAAGCAGGCTtgATGTCACAACCAAATAAGTGGTTAATTGCT	56.2	GGGACCACTTTGTACAAGAAAGCTGGGTCTGGTTCTTTTTGTTTAATACTTTCTTTCT	53.4	1	1	Validated	0	1	1	0	1	ACGAGAGGCGTATCACGTCT	1
1C07	ORF19.1178		Transcription factor	606	GGGACAAGTTTGTACAAAAAAGCAGGCTtgATGAACGAATTGTTTGATGCTAATGCAACG	57.5	GGGACCACTTTGTACAAGAAAGCTGGGTCACACGACATAGATCAATCTCGAACATGTG	60.3	1	1	Validated	1	1	1	1	1	TCCACGCAGAGGAGTTAAAG	1
1C08	ORF19.3200	MTLA2	Other signaling component	606	GGGACAAGTTTGTACAAAAAAGCAGGCTtgATGCCATATACCTTTAATTTTCCAAAGCTG	56.2	GGGACCACTTTGTACAAGAAAGCTGGGTTTGAAAAACGTCCTCAGTATAGATGCCATA	57.5	1	1	Validated	0	1	1	1	1	ACCTGTAGAGTAAGTGTCAG	1
1C09	ORF19.7206	OCA6	Protein phosphatase	609	GGGACAAGTTTGTACAAAAAAGCAGGCTtgATGTCACAAATTGTCCCTGAGATTTATGTA	56.2	GGGACCACTTTGTACAAGAAAGCTGGGTAATAGAACTCATAGATTTATTTTTGTCAAT	50.7	0	0	Not Validated	absent	0	0	0	0	none	0
1C10	ORF19.5334		Transcription factor	612	GGGACAAGTTTGTACAAAAAAGCAGGCTtgATGATGTCGACACTTAAAGATAGTAAACAC	56.2	GGGACCACTTTGTACAAGAAAGCTGGGTATCGCCGTGTTTGAAACAGCATCTATTACC	60.3	1	1	Validated	0	1	1	1	1	CAATGTATGACAACGGCGGA	1
1C11	ORF19.5157		Protein phosphatase	612	GGGACAAGTTTGTACAAAAAAGCAGGCTtgATGAAGGGGTACCTTATCTTGTATAATAGT	56.2	GGGACCACTTTGTACAAGAAAGCTGGGTCTCCGCTTTAATTTTTTTCAACACTTTAGT	54.8	1	1	Validated	0	1	1	0	1	CAAGGCTTCGCAAGATGCAC	1
1C12	ORF19.927		Other signaling component	612	GGGACAAGTTTGTACAAAAAAGCAGGCTtgATGACGTCTGAAGTTATAAAATTCCCTCAA	56.2	GGGACCACTTTGTACAAGAAAGCTGGGTATAACCTCTTAGTATACATGCACCTATAGC	57.5	0	0	Not Validated	absent	0	0	0	0	none	0
1D01	ORF19.5968	RDI1	Other signaling component	612	GGGACAAGTTTGTACAAAAAAGCAGGCTtgATGTCCAATTCTAACGTTGATGATGATTTA	54.8	GGGACCACTTTGTACAAGAAAGCTGGGTTTTAGTAATGGAAAAACTCCAAGGAACTGT	56.2	1	1	Validated	0	1	1	1	1	ACGCAGAGAGCATTCCTCAG	1
1D02	ORF19.3534	RHO3	Other signaling component	633	GGGACAAGTTTGTACAAAAAAGCAGGCTtgATGCCTCTTTGTGGTGGTGGTCAAAAAACA	60.3	GGGACCACTTTGTACAAGAAAGCTGGGTCATAACTACACAACCTTTCTTTTGTGGTTC	57.5	1	1	Validated	0	1	1	1	1	ATTGTCAAGTGCTGCGAACG	1
1D03	ORF19.2105		Transcription factor	651	GGGACAAGTTTGTACAAAAAAGCAGGCTtgATGTTTAAGAAGAGGGTCATAAAGGATTCA	56.2	GGGACCACTTTGTACAAGAAAGCTGGGTAACTTGAGTTGCGCTCAATTTGTCTATATT	56.2	1	1	Validated	0	1	1	1	1	CCATCCATGAGATATGTGAG	1
1D04	ORF19.4086		Protein phosphatase	651	GGGACAAGTTTGTACAAAAAAGCAGGCTtgATGCAACAGGAAACTAACAACACACAATAT	56.2	GGGACCACTTTGTACAAGAAAGCTGGGTTATCCTAACAAAATCAGGCTTGTTAGCATC	57.5	1	1	Validated	0	1	1	1	1	CATACGACTATACGCATTCG	1
1D05	ORF19.2876	CBF1	Transcription factor	672	GGGACAAGTTTGTACAAAAAAGCAGGCTtgATGGAAATCGATGCTGAATTGTTAACCCAA	57.5	GGGACCACTTTGTACAAGAAAGCTGGGTTTTCTTCCCTCTCTTCAATTGTTCGATTTC	57.5	1	1	Validated	0	1	1	1	1	GGTCTATCATAATCCAGCTC	1
1D06	ORF19.6645	HMO1	Transcription factor	672	GGGACAAGTTTGTACAAAAAAGCAGGCTtgATGTCAGACTTGAAAACAACCAAAGACACT	57.5	GGGACCACTTTGTACAAGAAAGCTGGGTTGGAGAACCATGGCCAGACTTCTTTTTCTT	60.3	1	1	Validated	1	1	1	0	1	TACCGTGACACAGGTGATCG	1
1D07	ORF19.3001	TEM1	Other signaling component	681	GGGACAAGTTTGTACAAAAAAGCAGGCTtgATGGAAGAAGATAATCAACAGGATCAGAAT	56.2	GGGACCACTTTGTACAAGAAAGCTGGGTCTTATATATCAATATGGGTTCCCCCACGTT	58.9	1	1	Validated	1	1	1	1	1	ATATAGACCCGGCCAGTGTG	1
1D08	ORF19.410.3		Other signaling component	702	GGGACAAGTTTGTACAAAAAAGCAGGCTtgATGACTGAACCTGATAATCAAGAAAAACTC	56.2	GGGACCACTTTGTACAAGAAAGCTGGGTATTGAATTTAGTGGCCATTTCGACAGCAGC	60.3	1	1	Validated	NA	1	0	0	1	AAGGCTGATGAATGCTGATC	1
1D09	ORF19.2393		Transcription factor	705	GGGACAAGTTTGTACAAAAAAGCAGGCTtgATGTGTGACAAAGGTATAAATTGCAAATAT	53.4	GGGACCACTTTGTACAAGAAAGCTGGGTTAGAACTACATAATCTTCATTCTCTTCAAT	53.4	1	1	Validated	0	1	1	1	1	GTGGTCGCCCAAGCAACAAA	1
1D10	ORF19.798	TAF14	Transcription factor	711	GGGACAAGTTTGTACAAAAAAGCAGGCTtgATGAGGAAATGGTCAGTACAAATTTCTATG	56.2	GGGACCACTTTGTACAAGAAAGCTGGGTAGCTTCACCAGTGTGTTTTTTCACGTAATC	58.9	1	1	Validated	0	0	0	0	0	CCATTATTGGAAGGTTAGGC	0
1D11	ORF19.1815		Other signaling component	738	GGGACAAGTTTGTACAAAAAAGCAGGCTtgATGGCTACTAGAACTCAATTTGAAAACTCT	56.2	GGGACCACTTTGTACAAGAAAGCTGGGTAGAATAAGTTTCAATCAAAGTGTCTCTTAA	53.4	1	1	Validated	0	1	1	1	1	ACAGTCGCGGAAGAGTCATC	1
1D12	ORF19.4767		Transcription factor	741	GGGACAAGTTTGTACAAAAAAGCAGGCTtgATGAATCAAGATTCAACGACTTTGAATTTC	54.8	GGGACCACTTTGTACAAGAAAGCTGGGTATTTATTCCTTCACGACCAAATCGTTTACC	57.5	1	1	Validated	1	1	1	1	1	AATCACGCTTGGTAAGTTGG	1
1E01	ORF19.2614	RSR1	Other signaling component	747	GGGACAAGTTTGTACAAAAAAGCAGGCTtgATGAGAGATTATAAAGTCGTAGTATTGGGT	56.2	GGGACCACTTTGTACAAGAAAGCTGGGTCATAATTGTGCAGCACTTGCTTCCTGAGCT	61.6	1	1	Validated	0	1	1	1	1	AGCCGCAATGACAGCTTATA	1
1E02	ORF19.2612		Transcription factor	753	GGGACAAGTTTGTACAAAAAAGCAGGCTtgATGGTTAAACAGAAACAAAAACGTATCAAA	53.4	GGGACCACTTTGTACAAGAAAGCTGGGTTGTATTTTCAGTGTTGTTTATTTGATCTAA	52.1	1	1	Validated	1	1	1	1	1	GCGTAATCACCGATAATCTC	1
1E03	ORF19.259		Transcription factor	756	GGGACAAGTTTGTACAAAAAAGCAGGCTtgATGGACAACCTGTTTATATTTGACTTACCT	56.2	GGGACCACTTTGTACAAGAAAGCTGGGTTTTCATAACATCATGATCTATTAAACCTTG	53.4	1	1	Validated	0	1	1	1	1	TGAGCCTATCGCACACTTGG	1
1E04	ORF19.5501	YAF9	Transcription factor	765	GGGACAAGTTTGTACAAAAAAGCAGGCTtgATGTCATCAACTCATTCAAGAAGAATAAAA	53.4	GGGACCACTTTGTACAAGAAAGCTGGGTTTGTAGGAGGGCTAATTTTTCTTGTTCGAG	58.9	1	1	Validated	1	1	1	0	1	CCCGGTGTTAAATAGCTTGA	0
1E05	ORF19.403	PCL2	Other signaling component	765	GGGACAAGTTTGTACAAAAAAGCAGGCTtgATGTCAGACAAAGAAGCTTTGAAAATATTC	54.8	GGGACCACTTTGTACAAGAAAGCTGGGTGTTTTTATACAATATTGTAGAATCTACTAT	50.7	1	1	Validated	1	1	1	0	1	CGCGGTAATCTGATCTAACG	1
1E06	ORF19.5338	GAL4	Transcription factor	786	GGGACAAGTTTGTACAAAAAAGCAGGCTtgATGTCTGAAACTAATGAAATCAAATTGGAA	53.4	GGGACCACTTTGTACAAGAAAGCTGGGTAACGTTAACAGTTTCATCGACCACACCTTC	60.3	1	1	Validated	1	1	0	0	1	CCTCAGTAGAAAGCTGGACA	1
1E07	ORF19.7025	MCM1	Transcription factor	789	GGGACAAGTTTGTACAAAAAAGCAGGCTtgATGGCTATTAAAGAAGAAACAAATGAATTT	52.1	GGGACCACTTTGTACAAGAAAGCTGGGTTTGATATTGCTGTTGATTAGGTATGTTGTT	54.8	1	1	Validated	1	0	0	0	1	GCGACAGTATTCAATTTCCC	0
1E08	ORF19.3014	BMH1	Other signaling component	795	GGGACAAGTTTGTACAAAAAAGCAGGCTtgATGCCAGCCTCCCGTGAAGATTCCGTTTAC	64.4	GGGACCACTTTGTACAAGAAAGCTGGGTTTCTTGATCAGCCTTACCTTCTGTTGGTTG	60.3	1	1	Validated	1	1	1	1	1	AAAGATGAGGGCAGCCTTCT	0
1E09	ORF19.1769		Other signaling component	798	GGGACAAGTTTGTACAAAAAAGCAGGCTtgATGAATAACGATCCTAAATTTCAAGTACAG	54.8	GGGACCACTTTGTACAAGAAAGCTGGGTATCGTAAAAATCGTCATCATCTTCATCATC	56.2	1	1	Validated	0	1	1	1	1	CGGACGACTATAATAATCGC	1
1E10	ORF19.4297	CKB2	Other signaling component	804	GGGACAAGTTTGTACAAAAAAGCAGGCTtgATGGCTAACGAGGAATATGTGACAGATTCG	60.3	GGGACCACTTTGTACAAGAAAGCTGGGTCTTTTGATTTGGCGAGAGACTCTTGAATTG	58.9	1	1	Validated	1	1	1	1	1	AACCTCCAGTCGGGTAAGTG	1
1E11	ORF19.5326		Transcription factor	810	GGGACAAGTTTGTACAAAAAAGCAGGCTtgATGAGCATAGTAGACCAACAAAAACCTAAA	56.2	GGGACCACTTTGTACAAGAAAGCTGGGTTTTATTAAATTCAGGTAAGTTTAAACTTTT	49.3	1	1	Validated	0	1	1	1	1	TATCATTCGCCACGATGCGG	1
1E12	ORF19.4941	TYE7	Transcription factor	810	GGGACAAGTTTGTACAAAAAAGCAGGCTtgATGAGTTCATTCCAGCAAGAAAATCAATTG	56.2	GGGACCACTTTGTACAAGAAAGCTGGGTTATTTCACCACCCAATTTAATAACTTGTTC	54.8	1	1	Validated	1	1	1	1	1	GCGCCCGCACAATTTAGAAA	1
1F01	ORF19.1762	OCA1	Protein phosphatase	810	GGGACAAGTTTGTACAAAAAAGCAGGCTtgATGGCTTCAATTACAAGTAATCCTCAAATA	54.8	GGGACCACTTTGTACAAGAAAGCTGGGTTTTCAACCAATCGGGGGCCAATTCCCAATT	61.6	1	1	Validated	0	1	1	1	1	ACCGTAGCCGGACTATGTCT	1
1F02	ORF19.4722		Transcription factor	825	GGGACAAGTTTGTACAAAAAAGCAGGCTtgATGTCTCAATTCGGAGAGTTTTATGATACA	56.2	GGGACCACTTTGTACAAGAAAGCTGGGTTCCACTCGTACTTCCCCGTCTACCTGATTT	63	1	1	Validated	NA	1	0	0	1	GCAGTCACGCTAAGTCTTTC	1
1F03	ORF19.3957		Other signaling component	831	GGGACAAGTTTGTACAAAAAAGCAGGCTtgATGTCAAACCCATCACATAATCCAAAACAT	56.2	GGGACCACTTTGTACAAGAAAGCTGGGTATATGTTAAGACCTCTTCTCTGGTTTTTTG	56.2	1	1	Validated	0	1	1	1	1	GAGGCGACTTCATTGATACT	1
1F04	ORF19.1850	SIW14	Protein phosphatase	846	GGGACAAGTTTGTACAAAAAAGCAGGCTtgATGTCCGATTATATGGATGATCCATTTCAA	56.2	GGGACCACTTTGTACAAGAAAGCTGGGTATCCCATTTCAATGGCAACAAATCATACTC	57.5	1	1	Validated	1	1	1	1	1	AATCGACTGGAAGTGTCTGC	1
1F05	ORF19.6102		Transcription factor	852	GGGACAAGTTTGTACAAAAAAGCAGGCTtgATGGAGGAGTTGAAGGATGCAAGGGAAGAA	61.6	GGGACCACTTTGTACAAGAAAGCTGGGTAATAAATTGCTTCAACCTGTCGGTGTTGCC	60.3	1	1	Validated	0	1	1	1	1	AAGGTTAGCTCATCGGGACT	1
1F06	ORF19.5956		Protein kinase	858	GGGACAAGTTTGTACAAAAAAGCAGGCTtgATGTCTGCTGCATTAGTTAACCGTTCTTTA	57.5	GGGACCACTTTGTACAAGAAAGCTGGGTAAAAATAGAATTGACAATGTTACTACCTAT	52.1	1	1	Validated	0	1	1	1	1	CATATCACTAGACACGATGC	1
1F07	ORF19.5975		Transcription factor	861	GGGACAAGTTTGTACAAAAAAGCAGGCTtgATGTCTTTACCAATGTCACCTGTTTCACCA	58.9	GGGACCACTTTGTACAAGAAAGCTGGGTACTGACCAACATATTAACTGACATTTTCAA	54.8	1	1	Validated	0	1	1	1	1	ATGGCTCCAGTTCCAGCTTG	1
1F08	ORF19.5350		Other signaling component	873	GGGACAAGTTTGTACAAAAAAGCAGGCTtgATGGATTCGTTCGATGCTGCTAACCAATTG	60.3	GGGACCACTTTGTACAAGAAAGCTGGGTGTACTTGTCTTTATAGCTATTTTCCACAAT	54.8	1	1	Validated	0	1	1	1	1	TGTTAAGAACGACGTGCCAC	1
1F09	ORF19.1760	RAS1	Other signaling component	876	GGGACAAGTTTGTACAAAAAAGCAGGCTtgATGTTGAGAGAATATAAATTAGTTGTTGTT	52.1	GGGACCACTTTGTACAAGAAAGCTGGGTAACAATAACACAACATCCATTCTTTGATTT	53.4	1	1	Validated	0	1	1	1	1	AGTTCGACTGAATCGCCATC	1
1F10	ORF19.2102	CKB1	Other signaling component	882	GGGACAAGTTTGTACAAAAAAGCAGGCTtgATGCCTAGCGATCCAGAAGAAGACTATATA	58.9	GGGACCACTTTGTACAAGAAAGCTGGGTCTCGCTGGCCATTGTTCGATCGTCATCTTC	64.4	1	1	Validated	0	1	0	0	1	GACAGGAGCTATAATGACTC	1
1F11	ORF19.4252		Other signaling component	891	GGGACAAGTTTGTACAAAAAAGCAGGCTtgATGACAGATCACCTAATTGCTAAAGTACAA	56.2	GGGACCACTTTGTACAAGAAAGCTGGGTACCCAACATACTTCTTTTTCTTCCTCTTAA	56.2	1	1	Validated	0	1	1	1	1	ACATAGTGAGAACTTGGGAC	1
1F12	ORF19.878	NBN1	Transcription factor	897	GGGACAAGTTTGTACAAAAAAGCAGGCTtgATGGATACATCAACTGTACTTGAGAAATAC	56.2	GGGACCACTTTGTACAAGAAAGCTGGGTGTTCTTCCGTTTCTTTTTTCTTTTCTCCAT	56.2	1	1	Validated	0	1	1	1	1	ATAGGCACGGAATCTTGCGC	1
1G01	ORF19.6901		Other signaling component	909	GGGACAAGTTTGTACAAAAAAGCAGGCTtgATGCCACTAAAGGAACTAGTTAGCCAGTTT	58.9	GGGACCACTTTGTACAAGAAAGCTGGGTGTTTTGCTTAAAATGTAAATCTCTATAACC	53.4	1	1	Validated	1	1	1	0	1	TGATACAGTCGGATTAACCG	1
1G02	ORF19.4378		Protein phosphatase	912	GGGACAAGTTTGTACAAAAAAGCAGGCTtgATGAGTATAACGATTGAAAATATCAAACAA	52.1	GGGACCACTTTGTACAAGAAAGCTGGGTTATGAAATATTCAACTGGGGGTTTTCTGGA	57.5	1	1	Not Validated	7 with one introducing a STOP codon in the attP2 sequence	0	0	0	0	none	0
1G03	ORF19.7504		Other signaling component	930	GGGACAAGTTTGTACAAAAAAGCAGGCTtgATGGTTAATAATCTCACTTCTGGTATTGCA	56.2	GGGACCACTTTGTACAAGAAAGCTGGGTTTTTTTCTTCAATAATTCCAATTCTCCTTG	53.4	1	1	Validated	0	1	1	1	1	TATTTCGCACGGAGCACTCG	1
1G04	ORF19.7150	NRG1	Transcription factor	933	GGGACAAGTTTGTACAAAAAAGCAGGCTtgATGCTTTATCAACAATCATATCCAATAACA	53.4	GGGACCACTTTGTACAAGAAAGCTGGGTTACTAGGCTCTTGGTGTTGTATTTTGTTCC	58.9	1	1	Validated	2	1	0	0	1	TGCACGATGTTAAGTCCGCG	1
1G05	ORF19.5200	SIT4	Protein phosphatase	945	GGGACAAGTTTGTACAAAAAAGCAGGCTtgATGGGAGAAAGAGGTCCAGATCAGTGGTTG	63	GGGACCACTTTGTACAAGAAAGCTGGGTCAAAAAATAATCACTTCTTTGTTGTTTGTT	52.1	1	1	Validated	0	1	1	1	1	GCACTTACGGCAATACCTTA	1
1G06	ORF19.3149	LSP1	Other signaling component	954	GGGACAAGTTTGTACAAAAAAGCAGGCTtgATGCATAGAACTTATTCTTTAAGATCCACT	54.8	GGGACCACTTTGTACAAGAAAGCTGGGTAGCAGCAATTTTAGCTTCAACTTCATCAAA	56.2	1	1	Validated	0	1	1	1	1	TGAGGCTCCGCATCTCTGAT	1
1G07	ORF19.3856	CDC28	Protein kinase	954	GGGACAAGTTTGTACAAAAAAGCAGGCTtgATGGTAGAGTTATCTGATTATCAACGTCAA	56.2	GGGACCACTTTGTACAAGAAAGCTGGGTTTGCATGTTTTGGTGTTTGTCAATCCCAAT	57.5	1	1	Validated	1	1	1	1	1	AGGCGACTCATCACTATTGG	1
1G08	ORF19.1341	PRR2	Protein kinase	957	GGGACAAGTTTGTACAAAAAAGCAGGCTtgATGATGGGGTTTAAGAAAATATTCAAGGTT	54.8	GGGACCACTTTGTACAAGAAAGCTGGGTAGTTTTGACTCTGAAGGATTTCCCATGATC	58.9	1	1	Validated	2	1	1	1	1	ACATCGGTGGAATCGTGCTC	1
1G09	ORF19.4401	YVH1	Protein phosphatase	969	GGGACAAGTTTGTACAAAAAAGCAGGCTtgATGCTGGTAAAAAGAATTTTAGGAGGACTA	56.2	GGGACCACTTTGTACAAGAAAGCTGGGTATTACGAAGAGTGCTTTCTCTCTTTATATA	54.8	1	1	Validated	NA	1	1	1	1	CCTCGCTGACGATGGGATAT	1
1G10	ORF19.1358	GCN4	Transcription factor	972	GGGACAAGTTTGTACAAAAAAGCAGGCTtgATGCCTGCTACTACTCCTATTATTTATGAA	56.2	GGGACCACTTTGTACAAGAAAGCTGGGTAAATTGAATACCATTAACTCTTAACAATTC	52.1	1	1	Validated	2	0	0	0	1	GCAAGTGCTGGCAATCTAGC	0
1G11	ORF19.3530	CKA2	Protein kinase	990	GGGACAAGTTTGTACAAAAAAGCAGGCTtgATGATTAGCTCAAAATCAAGACCATACTCA	56.2	GGGACCACTTTGTACAAGAAAGCTGGGTTATCTTGAAAAATGGATGTTCCATTGCCTC	57.5	1	1	Validated	0	1	1	1	1	CCCAAATGAAGAGTCGATGC	1
1G12	ORF19.6227		Transcription factor	993	GGGACAAGTTTGTACAAAAAAGCAGGCTtgATGACTGCCTCTGCCCATTATAACTATAAC	58.9	GGGACCACTTTGTACAAGAAAGCTGGGTATCTTCCATTTTACCAATTACTTCTTCTTC	54.8	1	1	Validated	1	1	1	1	1	GCACATCGTACTAATCATGC	1
1H01	ORF19.6285	GLC7	Protein phosphatase	993	GGGACAAGTTTGTACAAAAAAGCAGGCTtgATGTCAAACAATATCGAAGACGATTCCATT	56.2	GGGACCACTTTGTACAAGAAAGCTGGGTTTTCACAGCCTTCTTTGGTTTTCTTTGATT	56.2	1	1	Validated	0	1	1	1	1	CAGTCTCATTCACGGATACT	1
1H02	ORF19.6846	PHO85	Protein kinase	999	GGGACAAGTTTGTACAAAAAAGCAGGCTtgATGACCGGCTCGTCTTCTCAATTTCAGCAA	61.6	GGGACCACTTTGTACAAGAAAGCTGGGTGTATTGCTGATCAATTATGGGCTGATGTGG	60.3	0	0	Not Validated	absent	0	0	0	0	none	0
1H03	ORF19.1729		Transcription factor	1008	GGGACAAGTTTGTACAAAAAAGCAGGCTtgATGGAAATTTTCATTAATAAAATATATCCA	49.3	GGGACCACTTTGTACAAGAAAGCTGGGTTTTGCCAAATAATTTGAGACCTGAAGCTGC	58.9	1	1	Validated	NA	1	1	1	1	GTGCAGACTCAACACCATGA	1
1H04	ORF19.7017	YOX1	Transcription factor	1008	GGGACAAGTTTGTACAAAAAAGCAGGCTtgATGATGATGCACTTACAACAAACACCAACT	57.5	GGGACCACTTTGTACAAGAAAGCTGGGTTTGTAAATTGGTGATATCACCTAAAGCTTT	54.8	1	1	Validated	0	1	1	1	1	TGCTCCATGCAAGCCAAATA	1
1H05	ORF19.7652	CKA1	Protein kinase	1008	GGGACAAGTTTGTACAAAAAAGCAGGCTtgATGTCCTCGCACCGCCATAATACAGTGCAA	63	GGGACCACTTTGTACAAGAAAGCTGGGTACTAACAGCTACTCTAATTGGGTCGAAATA	57.5	1	1	Validated	1	1	1	1	1	TAGCACCTGAGACACTTGCG	1
1H06	ORF19.793	CAK1	Protein kinase	1020	GGGACAAGTTTGTACAAAAAAGCAGGCTtgATGAAGTTGTCAGATTATTATATAGACAAG	53.4	GGGACCACTTTGTACAAGAAAGCTGGGTATCTAACATTAATTGTAAGATTTCTTTAGA	50.7	1	1	Validated	0	1	1	1	1	GACGGTACTCCATTTGTATG	1
1H07	ORF19.2674		Transcription factor	1029	GGGACAAGTTTGTACAAAAAAGCAGGCTtgATGGAAGATAAAACAAAGCGGCAACACTCA	58.9	GGGACCACTTTGTACAAGAAAGCTGGGTGTCAGTTTCATAAGCAATGTTCAAATTAGC	56.2	1	1	Validated	0	1	1	1	1	ATATCTGCGCCAGTGCGATG	1
1H08	ORF19.6588		Protein kinase	1029	GGGACAAGTTTGTACAAAAAAGCAGGCTtgATGACAAGTCATTTCCCACCAAATACAAAA	56.2	GGGACCACTTTGTACAAGAAAGCTGGGTTATTTCAACATCATTTAATTTCTTTTCAAT	49.3	1	1	Validated	3	1	1	1	1	ATAGCGCCGTAACCGTCTAG	1
1H09	ORF19.6239		Protein kinase	1032	GGGACAAGTTTGTACAAAAAAGCAGGCTtgATGTCTACTGCAGCAGTTGCAACGAAACCA	61.6	GGGACCACTTTGTACAAGAAAGCTGGGTAACATGCCTTCTTTTAGAGCCATTATTCTG	57.5	1	1	Validated	0	1	1	0	1	ACTGCCTAGCAAGCATGATA	1
1H10	ORF19.6514	CUP9	Transcription factor	1035	GGGACAAGTTTGTACAAAAAAGCAGGCTtgATGAAGTTAGATCAATTAATTAACCAAGCA	53.4	GGGACCACTTTGTACAAGAAAGCTGGGTAAAGTTCAAACGCTGTTGTTGTTTCAACAA	56.2	1	1	Validated	0	1	1	1	1	GGCCGAGTCCACAAGATACA	1
1H11	ORF19.6638	PTC4	Protein phosphatase	1038	GGGACAAGTTTGTACAAAAAAGCAGGCTtgATGGGTCAACTATTATCACATCCGATTGAA	57.5	GGGACCACTTTGTACAAGAAAGCTGGGTCCTGGTAATCCCCTTTTCCTTTAATATTTT	56.2	1	1	Validated	0	1	0	1	1	GTAAGTCTTTGGAATACCGG	1
1H12	ORF19.3330	CRL1	Other signaling component	1041	GGGACAAGTTTGTACAAAAAAGCAGGCTtgATGACACCCAACGGCAGTAGGAGACATTCG	64.4	GGGACCACTTTGTACAAGAAAGCTGGGTCAATATTACACACTTTTTTTTCTTCTTTCT	52.1	1	1	Validated	0	1	0	0	1	TTGAACCAGCCCGTACTGAG	1
2A01	ORF19.5661	PTC7	Other signaling component	1053	GGGACAAGTTTGTACAAAAAAGCAGGCTtgATGTCGATGTTATTAACAATTCTCTCCAAG	56.2	GGGACCACTTTGTACAAGAAAGCTGGGTTTTAACCTTTACCAACACAACCGTTATATC	56.2	1	1	Validated	1	0	0	0	1	TTCACCTAGAGCAGGAGCAG	0
2A02	ORF19.2087	SAS2	Transcription factor	1059	GGGACAAGTTTGTACAAAAAAGCAGGCTtgATGCTGGTAACTACTACAACAAACATTATA	54.8	GGGACCACTTTGTACAAGAAAGCTGGGTTAGTATTAAACATTCTGAATTTAAGATATT	49.3	1	1	Validated	NA	1	1	1	1	AATTCAGCGGCACACAGGTC	1
2A03	ORF19.1697		Transcription factor	1062	GGGACAAGTTTGTACAAAAAAGCAGGCTtgATGCCACCAAAAAAGAAAGTTAACCAACCA	57.5	GGGACCACTTTGTACAAGAAAGCTGGGTTGCTGTAATTGCGTCTTTATTTTCTAGACT	56.2	1	1	Validated	1	1	1	1	1	AGCTACGTCTCACTCTATGT	1
2A04	ORF19.2432	HAC1	Transcription factor	1074	GGGACAAGTTTGTACAAAAAAGCAGGCTtgATGGAGTTAACTGTTGATAACACCAATACT	56.2	GGGACCACTTTGTACAAGAAAGCTGGGTAAGTCCAACTGAAATGATTCTATTGGCTCT	57.5	1	1	Validated	0	1	1	1	1	CCCAGGTAATAATTTGCCAC	1
2A05	ORF19.6933		Protein phosphatase	1077	GGGACAAGTTTGTACAAAAAAGCAGGCTtgATGTCATACATCACACCTACTAAAAGAATT	54.8	GGGACCACTTTGTACAAGAAAGCTGGGTATCAAACGGAATGTTGCCCTTCCTCTCATG	61.6	1	1	Validated	0	1	1	1	1	AGCTACGCGCTTTGAACACG	1
2A06	ORF19.5867	WSC1	Other signaling component	1077	GGGACAAGTTTGTACAAAAAAGCAGGCTtgATGGTAAAACTACCTTTTTTTACAATCGTT	53.4	GGGACCACTTTGTACAAGAAAGCTGGGTTTTTGTATCATCAGGATTCGCCACTTGTAG	58.9	1	1	Validated	0	1	1	1	1	CACATATCGACAAGGTCCGA	1
2A07	ORF19.1683	PPH21	Protein phosphatase	1083	GGGACAAGTTTGTACAAAAAAGCAGGCTtgATGGATTTAGATACAGACGTGCCAATGGAA	58.9	GGGACCACTTTGTACAAGAAAGCTGGGTTAAGAAATAATCAGGAGTCTTCCTTGTTAC	56.2	1	1	Validated	0	1	1	1	1	CCTATAAGCGAACTTCTGAC	1
2A08	ORF19.2260		Transcription factor	1089	GGGACAAGTTTGTACAAAAAAGCAGGCTtgATGGATTTTGAAGAAGAGACTACCGTTTGC	58.9	GGGACCACTTTGTACAAGAAAGCTGGGTTGGTTCTTCTACAGTCTTGTTAGATCCTAT	57.5	1	1	Validated	0	1	1	1	1	GCCTGAGTATCAATCATCAC	0
2A09	ORF19.7547		Transcription factor	1089	GGGACAAGTTTGTACAAAAAAGCAGGCTtgATGTCAATTCCAATAAACCTTAATGATGAT	53.4	GGGACCACTTTGTACAAGAAAGCTGGGTTTTATGTAAGAAATGAACTGGACATTCACC	56.2	1	1	Validated	0	1	1	1	1	ATAGAGCGTCCCATTCGTCG	1
2A10	ORF19.7164		Protein kinase	1095	GGGACAAGTTTGTACAAAAAAGCAGGCTtgATGGATGTATTACTATCGATTTTTGGAACT	54.8	GGGACCACTTTGTACAAGAAAGCTGGGTCGTTCCTAACTGTCTCGTTAATTCCAAGAC	60.3	1	1	Validated	1	1	1	1	1	TAGTCCTAGCCAGTCAGTCG	0
2A11	ORF19.124	CIC1	Other signaling component	1098	GGGACAAGTTTGTACAAAAAAGCAGGCTtgATGGCTAAAACAAGATCTAAATCTGCTGCT	57.5	GGGACCACTTTGTACAAGAAAGCTGGGTTTGTGAAAGGGATTTTGTATAAAACAATGG	54.8	1	1	Validated	0	1	1	1	1	TCAGTCGAGCCGATGGATCT	1
2A12	ORF19.6305		Other signaling component	1110	GGGACAAGTTTGTACAAAAAAGCAGGCTtgATGGATTTCTCTACTTTTGATAAACAAAGT	53.4	GGGACCACTTTGTACAAGAAAGCTGGGTTTTATTTTCACTAGTATAGAACTTAAAATT	49.3	1	1	Validated	0	1	0	0	1	CACATGCCGAAATGGGACCA	1
2B01	ORF19.1007		Transcription factor	1110	GGGACAAGTTTGTACAAAAAAGCAGGCTtgATGGTGTTAATTGTAGTTGATGTACTTAGG	56.2	GGGACCACTTTGTACAAGAAAGCTGGGTCTCTGAAAGTCCTTCGTCTTCTTCTGGGGT	63	1	1	Validated	2	1	1	1	1	CATTCGTGAACAGGGATCGC	0
2B02	ORF19.1497		Transcription factor	1113	GGGACAAGTTTGTACAAAAAAGCAGGCTtgATGAGTCAAGATCAAACCCCACCTGTTAAA	58.9	GGGACCACTTTGTACAAGAAAGCTGGGTTACACATAATTGTTTTGAATTGGCAATTAT	52.1	0	0	Not Validated	absent	0	0	0	0	none	0
2B03	ORF19.4062		Transcription factor	1116	GGGACAAGTTTGTACAAAAAAGCAGGCTtgATGAACAGGTCCTCATATTCATCACAGTCA	58.9	GGGACCACTTTGTACAAGAAAGCTGGGTTGACAACTGTTCAAGCACAGCCATAGTTGA	60.3	1	1	Validated	3	1	1	0	1	CAGGAGGCATAATACCTATC	1
2B04	ORF19.7282	PEX13	Protein kinase	1116	GGGACAAGTTTGTACAAAAAAGCAGGCTtgATGTCTTCATCACAGCCTAGAACTAAACCT	58.9	GGGACCACTTTGTACAAGAAAGCTGGGTAGTATCAATGACTTCTACATAATTCAGAGG	56.2	1	1	Validated	2	1	1	1	1	GAACTATTGGCAACATGCAC	1
2B05	ORF19.460	CEK2	Protein kinase	1119	GGGACAAGTTTGTACAAAAAAGCAGGCTtgATGAAGAAATCTACTGGCCCCACTCAAACT	60.3	GGGACCACTTTGTACAAGAAAGCTGGGTCGACATGACTATTTCGAAAATTTGTTTTTT	53.4	1	1	Validated	0	1	1	1	1	AAGAGTGACGTAACCTCCTC	0
2B06	ORF19.6365	PTP1	Protein phosphatase	1119	GGGACAAGTTTGTACAAAAAAGCAGGCTtgATGTTTCAGTTTATTCCTTTTCCAATATCA	53.4	GGGACCACTTTGTACAAGAAAGCTGGGTTCTCTTATATATAGTTCTAGCAGCTTCATA	54.8	1	1	Validated	5	1	1	1	1	CTATATTATGAAGGGTGCGC	1
2B07	ORF19.5032	SIM1	Other signaling component	1119	GGGACAAGTTTGTACAAAAAAGCAGGCTtgATGAAATATTTAACTTTATTAACAGTCTTA	49.3	GGGACCACTTTGTACAAGAAAGCTGGGTGTAGAAAACAAATTTAGCAGAACCGGAATT	56.2	1	1	Validated	0	1	1	1	1	GACTGACGTGCATTCTGTTG	1
2B08	ORF19.2649	PCL1	Other signaling component	1122	GGGACAAGTTTGTACAAAAAAGCAGGCTtgATGATTTCTTCAATTGATTTACAAGCTTTA	52.1	GGGACCACTTTGTACAAGAAAGCTGGGTAAAGTTATTGGCAACATTATAACCATAAGC	54.8	1	1	Validated	1	1	1	1	1	AACTGCTCTTAATGTCACGG	1
2B09	ORF19.7208	CSK1	Protein kinase	1125	GGGACAAGTTTGTACAAAAAAGCAGGCTtgATGGCTACACTCAAAAACAAAAACAATCAC	56.2	GGGACCACTTTGTACAAGAAAGCTGGGTCTCTATTCCCGTTTTAGAAATCTCTTTGAA	56.2	1	1	Validated	1	1	1	1	1	TCAGATGTGACAAGAGTCGA	1
2B10	ORF19.4785	PTC1	Protein phosphatase	1128	GGGACAAGTTTGTACAAAAAAGCAGGCTtgATGGCATCAACAGATACAAACAACTCAAAA	56.2	GGGACCACTTTGTACAAGAAAGCTGGGTACTGAACACGTCATTGTCAAGCTGTACAAC	60.3	1	1	Validated	2	1	1	1	1	ATATAGCGGCCTAAGCTGAG	1
2B11	ORF19.909	STP4	Transcription factor	1131	GGGACAAGTTTGTACAAAAAAGCAGGCTtgATGTTATCAATGGCCGTAACCCCAAGTAAT	58.9	GGGACCACTTTGTACAAGAAAGCTGGGTATGTTCTTTTTTGATCAAATTAATAGCATA	50.7	1	1	Validated	0	1	1	1	1	CGGTAGTAATCATCTGTGAG	0
2B12	ORF19.53		Transcription factor	1134	GGGACAAGTTTGTACAAAAAAGCAGGCTtgATGAGTACAACTGAGCAATCATTACAGTCA	57.5	GGGACCACTTTGTACAAGAAAGCTGGGTAAACATCAGTTCAAGCAATGCCATTGTTGA	57.5	1	1	Validated	0	1	1	1	1	TGACGTAGCCGATGTGCTCT	1
2C01	ORF19.895	HOG1	Protein kinase	1134	GGGACAAGTTTGTACAAAAAAGCAGGCTtgATGTCTGCAGATGGAGAATTTACAAGAACC	58.9	GGGACCACTTTGTACAAGAAAGCTGGGTAGCTCCGTTGGCGGAATCCAAGTTGTTTTG	63	1	1	Validated	3	1	1	1	1	TTTACCGCGAGACGCTCATG	1
2C02	ORF19.3407		Transcription factor	1137	GGGACAAGTTTGTACAAAAAAGCAGGCTtgATGAACCTCAAAGATATTACCGATCCGTCG	60.3	GGGACCACTTTGTACAAGAAAGCTGGGTGTTACTCCGTGCTCTTGCAATGAGTTCTTT	60.3	1	1	Validated	0	1	0	0	1	AGAGACGACCTAAGCCAGTC	0
2C03	ORF19.2222		Protein kinase	1137	GGGACAAGTTTGTACAAAAAAGCAGGCTtgATGAATTTTGGAACTAGTCATAGCAGTAGT	56.2	GGGACCACTTTGTACAAGAAAGCTGGGTTCTCTTGAACGAGAATTCCCAAGTAATGGT	58.9	1	1	Not Validated	1	0	0	0	0	GCAAGAAATACAGCGGGCTC	0
2C04	ORF19.3683	AGE3	Transcription factor	1140	GGGACAAGTTTGTACAAAAAAGCAGGCTtgATGTCCATTGATCCAGAAACTCGTAGAAAA	57.5	GGGACCACTTTGTACAAGAAAGCTGGGTAAAGTCATCCCATTTATCATCATCATCATC	56.2	1	1	Validated	1	1	1	1	1	CGAGCTAAGGTACTTGAAAG	1
2C05	ORF19.217		Transcription factor	1140	GGGACAAGTTTGTACAAAAAAGCAGGCTtgATGCTGTTTTCCCAAGTTCAAACAACTTTA	56.2	GGGACCACTTTGTACAAGAAAGCTGGGTTATGGATGGGTTATTATCAGTTGTAGGTAA	56.2	1	1	Validated	0	1	1	1	1	AATTCGGCTCAACATGGGCC	1
2C06	ORF19.3928		Transcription factor	1143	GGGACAAGTTTGTACAAAAAAGCAGGCTtgATGACCTTATCATCAAGAAGAAGAGAATTG	56.2	GGGACCACTTTGTACAAGAAAGCTGGGTGAATGCCTCTCCTTTGGCTCGATGAATTGA	61.6	0	0	Not Validated	absent	0	0	0	0	none	0
2C07	ORF19.567	TFB3	Transcription factor	1143	GGGACAAGTTTGTACAAAAAAGCAGGCTtgATGCTACAAACAGCTGAAGGTATGTCAACA	58.9	GGGACCACTTTGTACAAGAAAGCTGGGTAGTGGTGGTGGTAGCTTTTTCTAGTTCTAT	58.9	1	1	Validated	0	1	1	1	1	CTCCCTCCTAAAGAAGGTAA	0
2C08	ORF19.59	REI1	Transcription factor	1146	GGGACAAGTTTGTACAAAAAAGCAGGCTtgATGAAATCAGAATGGCATCGTTATAATTTG	54.8	GGGACCACTTTGTACAAGAAAGCTGGGTTTGTAACAATGGATCTCTGAAATGAGGTTG	57.5	1	1	Validated	0	1	1	1	1	AGCGGACATTTACTGAACAG	1
2C09	ORF19.1803	CDC43	Other signaling component	1155	GGGACAAGTTTGTACAAAAAAGCAGGCTtgATGAATCAATTATTAATTAATAAACATGAG	49.3	GGGACCACTTTGTACAAGAAAGCTGGGTATACTTTATTTCTTCTTTAAAAAATTGATA	48	1	1	Validated	2	1	1	1	1	GCTGCACATCAATCAACGGA	1
2C10	ORF19.3127	CZF1	Transcription factor	1158	GGGACAAGTTTGTACAAAAAAGCAGGCTtgATGAGTTCAATACCCAATATCAATTGGAAT	54.8	GGGACCACTTTGTACAAGAAAGCTGGGTTTTACTTCTGTATTCAACAATACCTCTCAA	54.8	1	1	Validated	0	1	1	1	1	TTCCGTTGAACAAGGGAGAA	1
2C11	ORF19.5312		Transcription factor	1158	GGGACAAGTTTGTACAAAAAAGCAGGCTtgATGAGTGACGAACCAACATCAGCAGCATTA	60.3	GGGACCACTTTGTACAAGAAAGCTGGGTTTGATTTAATCTAGCCTTTTCACGTAATAA	53.4	1	1	Validated	0	1	1	1	1	TATTTATTCCCAGGGCGGCG	0
2C12	ORF19.4772	SSU81	Protein kinase	1164	GGGACAAGTTTGTACAAAAAAGCAGGCTtgATGGGATTTTCACTTTCAAATTTTACTAGT	53.4	GGGACCACTTTGTACAAGAAAGCTGGGTAGTATCTAATAATTTAACATAATTTGAAGG	50.7	1	0	Not Validated	absent	0	0	0	0	none	0
2D01	ORF19.1028		Other signaling component	1179	GGGACAAGTTTGTACAAAAAAGCAGGCTtgATGGAATCACTACGACCATTGACACAAATT	57.5	GGGACCACTTTGTACAAGAAAGCTGGGTACTGAAAATAGATGATTTTAATGGTTTTAA	50.7	1	1	Validated	1	1	1	1	1	GGCATCACCCAAGACATGGA	1
2D02	ORF19.229		Transcription factor	1179	GGGACAAGTTTGTACAAAAAAGCAGGCTtgATGATTATTCCAATGACGATAGAATGTGGT	56.2	GGGACCACTTTGTACAAGAAAGCTGGGTCCACCAACCATCATCATCATCATCATCATT	58.9	1	1	Validated	NA	0	0	0	1	ACACGTCTGACAGTTGCATG	1
2D03	ORF19.2961		Transcription factor	1194	GGGACAAGTTTGTACAAAAAAGCAGGCTtgATGAGCAATCCAAACGAAAGTGAACCACAC	60.3	GGGACCACTTTGTACAAGAAAGCTGGGTACCACGTAACAACTCTTCATCATATTCATC	57.5	1	1	Validated	2	1	1	1	1	GGGATTTAACCTCCACGTTC	1
2D04	ORF19.3193	FCR3	Transcription factor	1200	GGGACAAGTTTGTACAAAAAAGCAGGCTtgATGAATTTTAAGACAGAAAATTCAACAACA	52.1	GGGACCACTTTGTACAAGAAAGCTGGGTATTCAAACTACTTTCAATTGCCTCATTAAC	54.8	1	1	Validated	1	1	1	1	1	AGCAGAGTATCGTAACTGAG	0
2D05	ORF19.3083		Protein phosphatase	1203	GGGACAAGTTTGTACAAAAAAGCAGGCTtgATGAACACTTTACGAAGAAGAAGAATACCA	56.2	GGGACCACTTTGTACAAGAAAGCTGGGTAATAGTCATATAGTATACATTTAATATAAA	48	1	1	Validated	0	1	1	1	1	AAAGCAGGTGTCAGAACGTC	1
2D06	ORF19.6713		Transcription factor	1206	GGGACAAGTTTGTACAAAAAAGCAGGCTtgATGTCGAGTGATAAACCTGAACAAGAAATC	57.5	GGGACCACTTTGTACAAGAAAGCTGGGTAATGCCTGGTTGGGTTGGTTTGTTATCGTC	61.6	0	0	Not Validated	absent	0	0	0	0	none	0
2D07	ORF19.1985		Protein kinase	1212	GGGACAAGTTTGTACAAAAAAGCAGGCTtgATGTCTGCTCCAGAACTTACTGATATTAGA	57.5	GGGACCACTTTGTACAAGAAAGCTGGGTTAAAACTGAAGTTTTCTTTGTCTTGTTAAC	53.4	1	1	Validated	2	1	1	1	1	TCGACCAAAGAACCTGTTGA	1
2D08	ORF19.4892	TPK1	Protein kinase	1218	GGGACAAGTTTGTACAAAAAAGCAGGCTtgATGACATCCATGGAACCAGCAGACACAAGC	63	GGGACCACTTTGTACAAGAAAGCTGGGTAAAGTCCTGGAATTGATCACGATATGGGTC	60.3	0	0	Not Validated	absent	0	0	0	0	none	0
2D09	ORF19.3018	SPP1	Transcription factor	1221	GGGACAAGTTTGTACAAAAAAGCAGGCTtgATGGACCCCGATACTACTCAATACGATAAG	60.3	GGGACCACTTTGTACAAGAAAGCTGGGTAGATTCGTATACACTGATAGAATAATTTCT	53.4	1	1	Validated	0	1	1	1	1	AGCGAGTCCTCACTTTATCT	1
2D10	ORF19.3459		Protein kinase	1221	GGGACAAGTTTGTACAAAAAAGCAGGCTtgATGCCTCAATCATCGTCAACTTTTATAAAT	54.8	GGGACCACTTTGTACAAGAAAGCTGGGTTGATTTCACAAATTCATTTTTCAAAGATCC	53.4	0	0	Not Validated	absent	0	0	0	0	none	0
2D11	ORF19.6492		Protein kinase	1227	GGGACAAGTTTGTACAAAAAAGCAGGCTtgATGGGTTCATTTTCTTTCCCCAAAAACATA	56.2	GGGACCACTTTGTACAAGAAAGCTGGGTTTTTAATAATTTTATTAAATCTTTAGGATC	48	1	1	Validated	0	1	1	1	1	TACCGAGTCAGCAGTTCAGG	0
2D12	ORF19.791	RIM11	Protein kinase	1230	GGGACAAGTTTGTACAAAAAAGCAGGCTtgATGTCTGCCAAAATAGAACTTGTAACGGAG	58.9	GGGACCACTTTGTACAAGAAAGCTGGGTTTCAAGGGTAACTTTTAATTCATCAGCAGA	56.2	1	1	Validated	0	1	1	1	1	CCTCGACCAGTATCTTAAAG	1
2E01	ORF19.4125		Transcription factor	1239	GGGACAAGTTTGTACAAAAAAGCAGGCTtgATGAGTGAAAGTGACGAAACCAAATCGATA	57.5	GGGACCACTTTGTACAAGAAAGCTGGGTTCGAGAAATCACTGATGTTTCATTTGGCAA	57.5	1	1	Validated	0	1	1	1	1	GCAGTCAAGCAATCTCCATA	1
2E02	ORF19.4084	KIS1	Other signaling component	1239	GGGACAAGTTTGTACAAAAAAGCAGGCTtgATGCTCAGTCCAAAATCTACAAATCAGGAG	58.9	GGGACCACTTTGTACAAGAAAGCTGGGTCAGTTGCTGCTCTTGTGTTGTGGAAGACAG	63	1	1	Validated	0	1	1	1	1	TACCGCGTTTGAATCGACGG	1
2E03	ORF19.5911	CMK1	Protein kinase	1248	GGGACAAGTTTGTACAAAAAAGCAGGCTtgATGACCAAGACAGGCAAGTTTACACCTTGG	61.6	GGGACCACTTTGTACAAGAAAGCTGGGTTAATGCAAAGCTTGCTCCTTGCCTCAAGGT	61.6	1	1	Validated	3	1	1	1	1	AGAACAAGACCATCGCTCGG	1
2E04	ORF19.3774	PPG1	Protein phosphatase	1251	GGGACAAGTTTGTACAAAAAAGCAGGCTtgATGACGGTGCCGTTCAAAATACCAATTTCC	60.3	GGGACCACTTTGTACAAGAAAGCTGGGTCAAGAAATACTCAACTTGTTGACGTTTAGG	57.5	1	1	Validated	0	1	1	1	1	AATGGCGCTGAAGGACTATC	0
2E05	ORF19.2492	STE3	Other signaling component	1254	GGGACAAGTTTGTACAAAAAAGCAGGCTtgATGTACAAAGGAGCAGCTGGAATGGGATCT	61.6	GGGACCACTTTGTACAAGAAAGCTGGGTGTTATCATACGATTTCAGTTTCACTTGATA	54.8	0	0	Not Validated	absent	0	0	0	0	none	0
2E06	ORF19.3642	SUN41	Other signaling component	1257	GGGACAAGTTTGTACAAAAAAGCAGGCTtgATGAGATTTTCACAAGCTACTGTTTTAGCC	57.5	GGGACCACTTTGTACAAGAAAGCTGGGTATTATACAAGACAAAGTCAGCTTCACCAGA	57.5	1	1	Validated	NA	1	1	1	1	GATGCAACCGTGCCCAAGTA	1
2E07	ORF19.2886	CEK1	Protein kinase	1269	GGGACAAGTTTGTACAAAAAAGCAGGCTtgATGAATATAGATCAACATCATCAGCTTCAA	54.8	GGGACCACTTTGTACAAGAAAGCTGGGTTAATGGCTTCATAATCTCTTCATATAACAA	53.4	1	1	Validated	3	1	1	1	1	ATAATGCTGGGCAACGTCCC	1
2E08	ORF19.6792	RRD1	Protein phosphatase	1275	GGGACAAGTTTGTACAAAAAAGCAGGCTtgATGAATTGGAAAACTCCATCGAAAAAGATT	54.8	GGGACCACTTTGTACAAGAAAGCTGGGTGCTCCGGGGATTACGAGTATTACGGGTATT	63	1	1	Validated	0	1	1	1	1	GTAGCATCTCTGCACATCTG	1
2E09	ORF19.5247		Protein phosphatase	1281	GGGACAAGTTTGTACAAAAAAGCAGGCTtgATGCTTGTACCACCAGAGAACTTTGGGACG	63	GGGACCACTTTGTACAAGAAAGCTGGGTGTATTTTTCTTCACTATTCAACCTTTGGAA	54.8	1	1	Validated	1	1	1	1	1	CGCAGATTGAGCAACTTCTA	1
2E10	ORF19.5325	KIN3	Protein kinase	1287	GGGACAAGTTTGTACAAAAAAGCAGGCTtgATGTCGATTATCGATGAATATGAATCTCTT	54.8	GGGACCACTTTGTACAAGAAAGCTGGGTTCGGTACTTACTTATATACTCAAACTCCGG	58.9	1	1	Validated	1	1	1	1	1	ACGCGACGATCACGAGATAG	1
2E11	ORF19.4015	CAG1	Other signaling component	1290	GGGACAAGTTTGTACAAAAAAGCAGGCTtgATGGGTTGTGGCGCTAGTGTTCCAGTTGAT	63	GGGACCACTTTGTACAAGAAAGCTGGGTTATAATACCACTCTTTTTCAAGTTTTGTTG	53.4	1	1	Validated	1	1	1	1	1	ACATGGCCTACATTGCATAG	1
2E12	ORF19.695	RGS2	Other signaling component	1299	GGGACAAGTTTGTACAAAAAAGCAGGCTtgATGTCTTCAACACTGGTAGCCACAACTACC	61.6	GGGACCACTTTGTACAAGAAAGCTGGGTATTACTTCCCCATTTGAATATTTTCACTTT	53.4	0	0	Not Validated	absent	0	0	0	0	none	0
2F01	ORF19.5537		Other signaling component	1299	GGGACAAGTTTGTACAAAAAAGCAGGCTtgATGTACCAAAGTTCGGGATACTGTGAACAA	58.9	GGGACCACTTTGTACAAGAAAGCTGGGTATTATTGACCACTTTCAAAGATCCAGGATT	56.2	1	1	Validated	1	1	1	1	1	ATACCGGACAGCAGCTACAG	1
2F02	ORF19.3476		Protein kinase	1302	GGGACAAGTTTGTACAAAAAAGCAGGCTtgATGGATTTAAGAGTTGGTAAGAAATACCGT	56.2	GGGACCACTTTGTACAAGAAAGCTGGGTAAGCCATGCTGGATTACCTTGTTGTGGAGG	63	1	1	Validated	NA	1	1	1	1	CATGGATTGAAAGGTGCTCA	0
2F03	ORF19.3705	PTC6	Protein phosphatase	1302	GGGACAAGTTTGTACAAAAAAGCAGGCTtgATGTCAACACGCAGCAGACAACTCCTACCA	63	GGGACCACTTTGTACAAGAAAGCTGGGTTCCGCGTGCACCTCTTGGATTGTAATCATC	63	1	1	Validated	0	1	1	1	1	ACCTGATGGTACATGAGATG	0
2F04	ORF19.5917	STP3	Transcription factor	1311	GGGACAAGTTTGTACAAAAAAGCAGGCTtgATGTTGATACTTTCCATAGGTTTAATCCAC	56.2	GGGACCACTTTGTACAAGAAAGCTGGGTATCTAGTAATAGATTGCTTACATTCTGTTT	53.4	1	1	Validated	1	1	1	1	1	GCCCAGTGTCAATTTCGTTA	1
2F05	ORF19.1589		Transcription factor	1314	GGGACAAGTTTGTACAAAAAAGCAGGCTtgATGTCACGACAAGATTGGTTCAATGGTCCA	60.3	GGGACCACTTTGTACAAGAAAGCTGGGTAAGACCCAATATATTTGATAACTTTGCATC	54.8	1	1	Validated	3	1	1	1	1	GGCACCTAAACAGAGTCGCA	1
2F06	ORF19.2324	UBA4	Protein phosphatase	1317	GGGACAAGTTTGTACAAAAAAGCAGGCTtgATGTCCGAACCTTCAAAGGAAGAGCTCCTT	61.6	GGGACCACTTTGTACAAGAAAGCTGGGTATATTTTGGAATTTTCGAATCCACATCATC	54.8	1	1	Validated	0	1	1	1	1	GCATGATCGTAATGGACTAG	1
2F07	ORF19.1220	RVS167	Protein kinase	1323	GGGACAAGTTTGTACAAAAAAGCAGGCTtgATGTCATTTAAAGGATTCAAAAAGGGTGTC	56.2	GGGACCACTTTGTACAAGAAAGCTGGGTTAATTGCACATAATTACCAGGGAACACACC	58.9	1	1	Not Validated	3	0	0	0	0	AAACCTTTAGGAGAGTCTGG	0
2F08	ORF19.5406		Other signaling component	1326	GGGACAAGTTTGTACAAAAAAGCAGGCTtgATGGGATTACTTTCATCGTTGCTTTGTTGC	58.9	GGGACCACTTTGTACAAGAAAGCTGGGTTAAGGATATATCTAAAACCAATCCAACATC	54.8	1	1	Validated	1	1	0	0	1	CACACGGCGAAATCTTGACA	0
2F09	ORF19.1577		Transcription factor	1329	GGGACAAGTTTGTACAAAAAAGCAGGCTtgATGAATGGAGCAAATCAGAATATCCCTAAC	57.5	GGGACCACTTTGTACAAGAAAGCTGGGTAAAAATTCTTCTATCATTGACTGTCCCGGT	57.5	1	1	Validated	0	1	1	1	1	ACATCAAGACCACGTTGCTA	1
2F10	ORF19.4127		Protein kinase	1329	GGGACAAGTTTGTACAAAAAAGCAGGCTtgATGGGTATTAATAATCCAATTCCAAGAAGC	56.2	GGGACCACTTTGTACAAGAAAGCTGGGTAATCAATTCAACATAGTTTGCTGGGAAAAT	54.8	1	1	Validated	NA	1	1	1	1	CTATGCTTCATCAGTCGAGT	1
2F11	ORF19.2277	TPK2	Protein kinase	1335	GGGACAAGTTTGTACAAAAAAGCAGGCTtgATGGTGAATCTTTTAAAGAAACTTCACATC	54.8	GGGACCACTTTGTACAAGAAAGCTGGGTAAAGTCAAGGAAATACAGAGCATAAGGATC	57.5	1	1	Validated	0	1	1	1	1	CCTATAATGCCATGTGATGC	1
2F12	ORF19.2331	ADA2	Transcription factor	1338	GGGACAAGTTTGTACAAAAAAGCAGGCTtgATGGATTCAAGAACAAAATTATTCCATTGT	53.4	GGGACCACTTTGTACAAGAAAGCTGGGTCCCCTGAGAACACCATCCCATATGCACAAA	63	1	1	Validated	1	1	1	1	1	GCGCACTTCTACTAATATCG	1
2G01	ORF19.5953		Transcription factor	1338	GGGACAAGTTTGTACAAAAAAGCAGGCTtgATGTTTAATACCAAGATATTTGAAAATACA	50.7	GGGACCACTTTGTACAAGAAAGCTGGGTATGAGTGGTATGCCCACGATGGTATTTCAA	60.3	1	1	Validated	4	1	1	1	1	CACGCTTGACCATCTTAGGG	1
2G02	ORF19.1874		Protein kinase	1338	GGGACAAGTTTGTACAAAAAAGCAGGCTtgATGGACGTGATTGGGATATTACAAATTATT	54.8	GGGACCACTTTGTACAAGAAAGCTGGGTATTCAATGGTGGTGGGAGGCTTGATTGTCT	61.6	1	1	Validated	0	1	1	0	1	ACGACGCGGTAATTTGTCTC	1
2G03	ORF19.6889	MKK2	Protein kinase	1341	GGGACAAGTTTGTACAAAAAAGCAGGCTtgATGGCCCTGGTACCTCCACTTTTCAAAGTC	63	GGGACCACTTTGTACAAGAAAGCTGGGTTTCATTTAATTCCCACACCACTTTAACAAA	54.8	1	1	Validated	0	1	1	1	1	TAACTGGAACGAGCTGTGCC	1
2G04	ORF19.4056	BRG1	Transcription factor	1344	GGGACAAGTTTGTACAAAAAAGCAGGCTtgATGTCCAGTTCATCATCTTTATCTTCATCT	56.2	GGGACCACTTTGTACAAGAAAGCTGGGTATGACGAATTAAAGGAATTTGGGTTGGGTA	57.5	1	1	Validated	0	1	1	1	1	GGCCTCATCTTCTGCAATAT	1
2G05	ORF19.5995	MCA1	Other signaling component	1347	GGGACAAGTTTGTACAAAAAAGCAGGCTtgATGTTTCCAGGACAAGGTAGACATACATAC	58.9	GGGACCACTTTGTACAAGAAAGCTGGGTAAAAATAAATTGCAAGTTGGTGTCTATTGG	54.8	1	1	Validated	1	1	1	0	1	CATATCAGTAAAGTGGGCGA	1
2G06	ORF19.5343	ASH1	Transcription factor	1350	GGGACAAGTTTGTACAAAAAAGCAGGCTtgATGAGTTTAGTCCAGTCAGCCATGTTTAAT	57.5	GGGACCACTTTGTACAAGAAAGCTGGGTAGATTTAGGAAGTACTTCAACTCTCCAGCC	60.3	1	1	Validated	1	1	1	0	1	TCACTCGGTGCATGAGGACT	1
2G07	ORF19.6589		Other signaling component	1353	GGGACAAGTTTGTACAAAAAAGCAGGCTtgATGGCTAAGAGAAGAACTAAGAAGAGAACT	57.5	GGGACCACTTTGTACAAGAAAGCTGGGTTACATCAACATCACTATATAAATCACTATC	53.4	1	1	Not Validated	2	0	0	0	0	TATGAGTCTGCACGACCCTG	0
2G08	ORF19.6407		Transcription factor	1353	GGGACAAGTTTGTACAAAAAAGCAGGCTtgATGAGTTTTATGCCCAGCGGATCTAATCCG	61.6	GGGACCACTTTGTACAAGAAAGCTGGGTTGTACCCAAAATTTCGTCACGGTAGTGTTT	58.9	1	1	Validated	0	1	1	1	1	GAGTGTGACCCACCATAATC	1
2G09	ORF19.1496		Transcription factor	1356	GGGACAAGTTTGTACAAAAAAGCAGGCTtgATGGTTGAAGCCAATTTTTTAAAATATTTT	50.7	GGGACCACTTTGTACAAGAAAGCTGGGTCATATTATATTTATAAGTATTAGTATAATT	46.6	1	1	Not Validated	1	0	0	0	0	CATCGAGATTACCGCGTCTG	0
2G10	ORF19.487	SPT14	Transcription factor	1359	GGGACAAGTTTGTACAAAAAAGCAGGCTtgATGGGATACAATATAGCAATGGTAACAGAT	56.2	GGGACCACTTTGTACAAGAAAGCTGGGTATTTACTTTGTTCGGAAAAATAAATGTTTC	52.1	1	1	Validated	0	0	0	0	1	CCCGAACCAGGATCATTAAG	1
2G11	ORF19.799	STE4	Other signaling component	1374	GGGACAAGTTTGTACAAAAAAGCAGGCTtgATGTCCGATTATCTTGCTCAATCGTTAATT	56.2	GGGACCACTTTGTACAAGAAAGCTGGGTGACGGACCAAACTTTGATTGTAGCATCCCA	61.6	1	1	Validated	2	1	1	1	1	GCGGGACACATTGAACACAC	1
2G12	ORF19.2014	BCY1	Other signaling component	1377	GGGACAAGTTTGTACAAAAAAGCAGGCTtgATGTCTAATCCTCAACAACAATTCATATCT	54.8	GGGACCACTTTGTACAAGAAAGCTGGGTATGACCAGCAGTTGGGTCTTGACTCTTTGT	61.6	1	1	Validated	2	1	1	1	1	TCCACGGCGAGCAGTTTATG	1
2H01	ORF19.2745		Transcription factor	1377	GGGACAAGTTTGTACAAAAAAGCAGGCTtgATGGTATTTTCGATATACGGGTCTAGTGGA	58.9	GGGACCACTTTGTACAAGAAAGCTGGGTTTGAGTATTACTAGTTCTCAATCCTGCTTT	56.2	1	1	Not Validated	1	0	0	0	0	CAGCGGAATCCATATTAAGC	0
2H02	ORF19.1636	STE5	Other signaling component	1383	GGGACAAGTTTGTACAAAAAAGCAGGCTtgATGGCATCACCAATTAGCAACGACTCCTTT	60.3	GGGACCACTTTGTACAAGAAAGCTGGGTCAAAGTCCCACCCGGGATTTCAGTACCTAT	63	1	1	Validated	1	1	1	1	1	AGTCGCGCTGTCCATTTGCT	1
2H03	ORF19.3506	DBR1	Protein phosphatase	1398	GGGACAAGTTTGTACAAAAAAGCAGGCTtgATGTCAAATACCTTGAAGATTGCCATTGAA	56.2	GGGACCACTTTGTACAAGAAAGCTGGGTTTGGTCCGACTCTTTAGATAAAACTAGTTT	56.2	1	1	Validated	0	1	1	1	1	TTCTCCCGCAGATTGTGTGG	1
2H04	ORF19.1960	CLN3	Other signaling component	1398	GGGACAAGTTTGTACAAAAAAGCAGGCTtgATGTTTCCTAATTCACCTGATGCTTTCCAT	57.5	GGGACCACTTTGTACAAGAAAGCTGGGTTTGTTGAAGATAGAAAAGTGTACCATAATT	53.4	1	1	Validated	2	1	1	0	1	CATTGGATTAGACCGTGTGT	1
2H05	ORF19.6824		Transcription factor	1404	GGGACAAGTTTGTACAAAAAAGCAGGCTtgATGAGTTTACCTTCACCACCAGTTTTGAAA	57.5	GGGACCACTTTGTACAAGAAAGCTGGGTATTCAAAAGGCTATCTATACTTGATTTCCT	54.8	1	1	Validated	1	1	1	0	1	CACATAGCATGGGAGGAATC	1
2H06	ORF19.6369		Protein kinase	1404	GGGACAAGTTTGTACAAAAAAGCAGGCTtgATGCACCCAAAAAAAAAAAAAAAGAAGAAA	52.1	GGGACCACTTTGTACAAGAAAGCTGGGTTTCATCGAGTATATAATTTCCTAGCTTATC	54.8	1	1	Validated	NA	1	1	1	1	ACACTGATGGAACAGGTAGC	0
2H07	ORF19.1314		Transcription factor	1410	GGGACAAGTTTGTACAAAAAAGCAGGCTtgATGTCATCTACAAAAGAAACTACTCATGAA	54.8	GGGACCACTTTGTACAAGAAAGCTGGGTTAATTTCAAATTCAATCTTTCTTCAGAATT	50.7	1	1	Validated	1	1	1	1	1	CTCACTGATGGGTAAGTATG	1
2H08	ORF19.3049		Protein kinase	1410	GGGACAAGTTTGTACAAAAAAGCAGGCTtgATGAGAATCATTAAAGATAAGAAACAGACA	53.4	GGGACCACTTTGTACAAGAAAGCTGGGTAATATGTTTTTCGAGTTCTTCCACAATAGC	56.2	1	1	Validated	1	1	1	1	1	ACTAGGGACTAACTTCGCTC	1
2H09	ORF19.696	STE2	Other signaling component	1413	GGGACAAGTTTGTACAAAAAAGCAGGCTtgATGAATATCAATTCAACTTTCATACCTGAT	53.4	GGGACCACTTTGTACAAGAAAGCTGGGTCACTCTTTTGATGGTGATTTGTTTAGTAAT	54.8	1	1	Validated	2	1	1	0	1	CCGAAGAGGGAATTGCTTTA	1
2H10	ORF19.6781		Transcription factor	1419	GGGACAAGTTTGTACAAAAAAGCAGGCTtgATGTCTAAAAGAAGAACGGTGAAACGATCA	57.5	GGGACCACTTTGTACAAGAAAGCTGGGTATTAACATCTAGTTCAGGAAATTCTTTAAA	52.1	1	1	Validated	0	1	1	1	1	GTACACTCTACACAGTTTGC	1
2H11	ORF19.1150		Transcription factor	1419	GGGACAAGTTTGTACAAAAAAGCAGGCTtgATGTATTCACCAACGTTTTCTACTAGAACG	57.5	GGGACCACTTTGTACAAGAAAGCTGGGTTGCAGCGGGACTAAAGTCTAACCAATTCCA	61.6	1	1	Validated	1	1	1	1	1	GACCTTGTAGTCAGCTATGT	1
2H12	ORF19.384		Other signaling component	1425	GGGACAAGTTTGTACAAAAAAGCAGGCTtgATGGATTGGTATAATAACAGATCTAGACGA	56.2	GGGACCACTTTGTACAAGAAAGCTGGGTCAACGGGTAATCCTGGCATCTCATATCAAT	60.3	1	1	Not Validated	3	0	0	0	0	TAGGATTGGCCCATTCCACG	0
3A01	ORF19.1754		Protein kinase	1434	GGGACAAGTTTGTACAAAAAAGCAGGCTtgATGTCAACTGATCATCATTCCCATCCAGTT	58.9	GGGACCACTTTGTACAAGAAAGCTGGGTGTTTTTATCACCATCTTTTTGTTTCTTTTC	53.4	1	1	Validated	0	1	1	1	1	ATACTTCGCCGGAGAGGTCT	1
3A02	ORF19.3281		Transcription factor	1437	GGGACAAGTTTGTACAAAAAAGCAGGCTtgATGCCAATTAATTCTGAGTCATGTCCCTTG	58.9	GGGACCACTTTGTACAAGAAAGCTGGGTCACGGCAGTACCATACAAATCCTCTTTCCA	61.6	1	1	Validated	1	1	1	1	1	TTACAGAGAGGTTCAGACAG	1
3A03	ORF19.6845		Transcription factor	1440	GGGACAAGTTTGTACAAAAAAGCAGGCTtgATGGGATTTATTAATCCAGGAAAATCTTTG	54.8	GGGACCACTTTGTACAAGAAAGCTGGGTACCAAATCTATGTAGTATATCGTAATCAGG	56.2	1	1	Not Validated	2	0	0	0	0	none	0
3A04	ORF19.5617		Transcription factor	1440	GGGACAAGTTTGTACAAAAAAGCAGGCTtgATGTCACGTAAATCAGGAAGAAGAGGATAT	57.5	GGGACCACTTTGTACAAGAAAGCTGGGTAACAGCATATTTACCAAATGTATCTTGCCA	56.2	1	1	Not Validated	1	0	0	0	0	none	0
3A05	ORF19.7317		Transcription factor	1449	GGGACAAGTTTGTACAAAAAAGCAGGCTtgATGTCCTCACAATCCCCAAGATTTAAAAGA	57.5	GGGACCACTTTGTACAAGAAAGCTGGGTAATCATGGATATTTTCCAATTGAAATCATG	53.4	1	1	Validated	NA	1	1	1	1	AGATGACCGGAACTTCGTCC	1
3A06	ORF19.1759	PHO23	Transcription factor	1449	GGGACAAGTTTGTACAAAAAAGCAGGCTtgATGAGAACAAAGCAACAACAACAACAGCAA	57.5	GGGACCACTTTGTACAAGAAAGCTGGGTTTTCAATTTCTTGAGACAATCATCACAATA	53.4	1	1	Validated	0	1	1	1	1	CAGTCGTACTCATGCTGATG	1
3A07	ORF19.726	PPZ1	Protein phosphatase	1449	GGGACAAGTTTGTACAAAAAAGCAGGCTtgATGGGTTCTAATTCATCTAAATCAGCTCCA	57.5	GGGACCACTTTGTACAAGAAAGCTGGGTTGTAGATTTCTTTCTTTCTTGTTTTTCTTT	52.1	1	1	Validated	0	1	1	1	1	GGTTGCCGCACAAAGCCAAA	1
3A08	ORF19.4014		Protein phosphatase	1449	GGGACAAGTTTGTACAAAAAAGCAGGCTtgATGTTAAAGCTTAAAAGTACTCATTTTTTG	52.1	GGGACCACTTTGTACAAGAAAGCTGGGTATACAAAGTTAACACAAATCCTACGTAGTA	54.8	1	1	Validated	2	1	1	1	1	ATAGGCACTTCACCAGCGTG	1
3A09	ORF19.7186	CLB4	Other signaling component	1461	GGGACAAGTTTGTACAAAAAAGCAGGCTtgATGCGATCTTATAAATCATCCATAACGGAT	56.2	GGGACCACTTTGTACAAGAAAGCTGGGTACTCTGGGACATTATGTGACGAAAATATTC	57.5	1	1	Validated	2	0	0	0	1	TCCGACACGACAATGATGCA	0
3A10	ORF19.7081	SPL1	Other signaling component	1467	GGGACAAGTTTGTACAAAAAAGCAGGCTtgATGTATAAATCAATTTTCAAAACGACTGGC	54.8	GGGACCACTTTGTACAAGAAAGCTGGGTATGACCACTCCATTCAATTGTATTCAAATC	56.2	1	1	Validated	0	1	1	1	1	CCTGGCCTGAAATCAAGTAA	1
3A11	ORF19.7251	WSC4	Other signaling component	1476	GGGACAAGTTTGTACAAAAAAGCAGGCTtgATGACATTACGAAACCAAGCAATGCCAGCA	60.3	GGGACCACTTTGTACAAGAAAGCTGGGTCTCAGGATTAGTGATTTTAAGCTTTCTTGA	56.2	1	1	Validated	1	1	1	1	1	CAGGCTATTCAATCTGATCC	1
3A12	ORF19.5734		Other signaling component	1479	GGGACAAGTTTGTACAAAAAAGCAGGCTtgATGAATGTTAACCCACATCTTCAATATTTA	53.4	GGGACCACTTTGTACAAGAAAGCTGGGTCACTCTACCACCAAAATGAACCATACCACT	60.3	1	1	Validated	2	1	1	1	1	CTCTACTTAGGTGTAATGGG	1
3B01	ORF19.1446	CLB2	Other signaling component	1479	GGGACAAGTTTGTACAAAAAAGCAGGCTtgATGCCACAAGTCACTAAAACTAATAATGAA	54.8	GGGACCACTTTGTACAAGAAAGCTGGGTCTCTTCTGCTTCTGCTACCACTATTTCTTC	60.3	1	1	Not Validated	1	0	0	0	0	TGAGATCCGCTACATGCTCG	0
3B02	ORF19.2320		Protein kinase	1482	GGGACAAGTTTGTACAAAAAAGCAGGCTtgATGTCTTCAGAAGAAATTTTGCAAGGAGTA	56.2	GGGACCACTTTGTACAAGAAAGCTGGGTTTTACCTGTTTTACGTTTATTTATGATCTT	52.1	1	1	Validated	2	1	1	1	1	GCACTACTATAATCCGAGTC	1
3B03	ORF19.5184		Other signaling component	1482	GGGACAAGTTTGTACAAAAAAGCAGGCTtgATGGTGGCATTGAAAAGAGAGGCAGAGCCT	63	GGGACCACTTTGTACAAGAAAGCTGGGTTTCTAAATCTTCATACTTATCAAGTCTAAC	53.4	1	1	Validated	0	1	1	1	1	CCAGGATCGCAAGATACTGA	1
3B04	ORF19.1971		Transcription factor	1485	GGGACAAGTTTGTACAAAAAAGCAGGCTtgATGAAGTTTGCCAAGACATTAGAGCGAACC	60.3	GGGACCACTTTGTACAAGAAAGCTGGGTCATGACAATACATTTCTCACCTGAATTAGC	57.5	1	1	Validated	0	1	1	1	1	CCTACCGTCAGGATATTATG	1
3B05	ORF19.7001	YCK2	Protein kinase	1488	GGGACAAGTTTGTACAAAAAAGCAGGCTtgATGACAACAAACCCTGCTTTGGCGGCTGCT	64.4	GGGACCACTTTGTACAAGAAAGCTGGGTATGACAACACAATTTAGACCAGAACCCTTT	57.5	1	1	Validated	0	1	1	1	1	GGGTTTCTCACACTTTGCCG	1
3B06	ORF19.3233		Protein kinase	1497	GGGACAAGTTTGTACAAAAAAGCAGGCTtgATGACTTCTTTAGACGTATTGATTAACAAA	53.4	GGGACCACTTTGTACAAGAAAGCTGGGTGTAGGGTTGTCCAGGTGCAGCTCTATTATA	61.6	1	1	Validated	1	1	1	1	1	CAGGGATGAACAGTCCTTCC	1
3B07	ORF19.1623	CAP1	Transcription factor	1500	GGGACAAGTTTGTACAAAAAAGCAGGCTtgATGACAGATATTAAAAGAAATTTTTCAGAT	50.7	GGGACCACTTTGTACAAGAAAGCTGGGTATGTTTTATACTTCGCTCTAGTAATTGATT	53.4	1	1	Validated	0	1	1	1	1	ACGCCTATGCTACGTGTGTT	1
3B08	ORF19.7319	SUC1	Transcription factor	1506	GGGACAAGTTTGTACAAAAAAGCAGGCTtgATGTCCAAAGGTAAAAGAGCACCTTATACA	57.5	GGGACCACTTTGTACAAGAAAGCTGGGTTTTTTGATAATCTGGTATGTAACTGGGAGT	56.2	1	1	Validated	0	1	1	1	1	AGCGATCTCCAATACGACTA	1
3B09	ORF19.7385		Transcription factor	1506	GGGACAAGTTTGTACAAAAAAGCAGGCTtgATGATGGGTATCACTCATTTGGTATCTGAT	57.5	GGGACCACTTTGTACAAGAAAGCTGGGTATCCATTAAAAATACATTACCATTATCATG	52.1	1	1	Validated	1	1	1	1	1	GGCCTAGATATAAGCAGAGC	1
3B10	ORF19.1621	GPA2	Other signaling component	1509	GGGACAAGTTTGTACAAAAAAGCAGGCTtgATGGGTTCTTGTGCTTCGAAATCGGCCGAT	63	GGGACCACTTTGTACAAGAAAGCTGGGTTAAAATACCACTATCTTTAAGAGAATTTTC	52.1	0	0	Not Validated	absent	0	0	0	0	none	0
3B11	ORF19.3405		Transcription factor	1518	GGGACAAGTTTGTACAAAAAAGCAGGCTtgATGTCAGTACCACTCACCAAAGAAAAGAAA	57.5	GGGACCACTTTGTACAAGAAAGCTGGGTGCAGTTCAGGTTCTGACCAACAAGTAGCAG	63	1	1	Validated	1 (intron)	1	1	1	1	ATATTGCACGCGCACGTTGC	1
3B12	ORF19.5531	CDC37	Other signaling component	1527	GGGACAAGTTTGTACAAAAAAGCAGGCTtgATGCCAATAGATTACTCCAAGTGGGATAAG	58.9	GGGACCACTTTGTACAAGAAAGCTGGGTATCAACTGTATCTTCAACTGAAGCAGACTG	58.9	1	1	Validated	2	1	1	1	1	CATGGCAACCTGTGTGAACG	1
3C01	ORF19.4534		Other signaling component	1530	GGGACAAGTTTGTACAAAAAAGCAGGCTtgATGTCAGATAATATACATCGCTCATTTACC	56.2	GGGACCACTTTGTACAAGAAAGCTGGGTATCTCTTGAGTTTTCATCATCTCTTTCATT	54.8	1	1	Validated	0	1	1	1	1	CTCATACAGACAGATGGACC	1
3C02	ORF19.7523	MKC1	Protein kinase	1530	GGGACAAGTTTGTACAAAAAAGCAGGCTtgATGGATCAACAAGAAGCACCCATATATTAT	56.2	GGGACCACTTTGTACAAGAAAGCTGGGTCTGGTGGTCGTTACAGTAGTTGTTAAACAT	58.9	1	1	Validated	1	0	0	0	1	none	0
3C03	ORF19.7281	PDK2	Other signaling component	1536	GGGACAAGTTTGTACAAAAAAGCAGGCTtgATGGGTACAGCTTGGGAATTAACACAGGCT	61.6	GGGACCACTTTGTACAAGAAAGCTGGGTTGGAAGCGGTTCATTAGAACTGCTTAATCT	58.9	1	1	Validated	0	1	1	1	1	GTTAGAGCACCGGACACATC	1
3C04	ORF19.6109	TUP1	Other signaling component	1539	GGGACAAGTTTGTACAAAAAAGCAGGCTtgATGTATCCCCAACGCACCCAGCACCAACAA	64.4	GGGACCACTTTGTACAAGAAAGCTGGGTTTTTTTGGTCCATTTCCAAATTCTGGCTTT	56.2	1	1	Validated	0	1	1	1	1	GCCATACTACCCAAGAGTGA	1
3C05	ORF19.2458		Transcription factor	1542	GGGACAAGTTTGTACAAAAAAGCAGGCTtgATGGGTAATGTACCAGCTAAAGAAACAAGA	57.5	GGGACCACTTTGTACAAGAAAGCTGGGTTTTTTTATTCTCTTTATTGGCATTTCGTTT	52.1	1	1	Validated	1	1	1	1	1	ACCGTAGTCGCAGGTTTGAT	1
3C06	ORF19.3178		Transcription factor	1542	GGGACAAGTTTGTACAAAAAAGCAGGCTtgATGAGTAATTTCATTGAAGTCCAGAGGTCT	57.5	GGGACCACTTTGTACAAGAAAGCTGGGTTAATAACCCTTGTTTTTTCAAATCTATATA	50.7	1	1	Validated	1	0	0	0	1	AACGTCTCGTCAGAGGGTCT	1
3C07	ORF19.684		Transcription factor	1548	GGGACAAGTTTGTACAAAAAAGCAGGCTtgATGACAGACATTTTGGAAGCATACAAACAA	56.2	GGGACCACTTTGTACAAGAAAGCTGGGTATCATCATTGTCCGCTGGTCTCTTCTTGCT	61.6	1	1	Validated	0	1	1	1	1	GCTTTCCGCCAAGACATAAA	1
3C08	ORF19.3300	ZPR1	Transcription factor	1551	GGGACAAGTTTGTACAAAAAAGCAGGCTtgATCGTACACAATATCTCTCAAATGTCTGAA	56.2	GGGACCACTTTGTACAAGAAAGCTGGGTATCAGTTTTAATATCATTTAAACCTAATCC	52.1	1	1	Validated	0	1	1	1	1	AATTGACCGGCATTCGCTGG	1
3C09	ORF19.175		Transcription factor	1551	GGGACAAGTTTGTACAAAAAAGCAGGCTtgATGTCACCACACGATATAATTGAAGATAAA	54.8	GGGACCACTTTGTACAAGAAAGCTGGGTTTCGCCAAGAGTTTCTCGAATTTTGTTTTG	57.5	1	1	Validated	1	1	1	1	1	CTACTGATGAGGAGCTTGAT	1
3C10	ORF19.2356	CRZ2	Transcription factor	1554	GGGACAAGTTTGTACAAAAAAGCAGGCTtgATGTTATCAACCATGTCTAATTTGCCTATT	54.8	GGGACCACTTTGTACAAGAAAGCTGGGTTTTATTAGATTGTAATAATTTTTTAATAAA	45.2	1	1	Validated	0	1	1	1	1	CAGGTCTGACGATTTAGTGT	1
3C11	ORF19.6817	FCR1	Transcription factor	1554	GGGACAAGTTTGTACAAAAAAGCAGGCTtgATGTCTGACGATCATTCAATCCATTCTCAT	57.5	GGGACCACTTTGTACAAGAAAGCTGGGTAATATTGAAGAAAGGATCCAATGAATTATC	53.4	1	1	Validated	2	1	1	1	1	ACATTTGGCACAAGTGGTCA	1
3C12	ORF19.4869	SFU1	Transcription factor	1554	GGGACAAGTTTGTACAAAAAAGCAGGCTtgATGCCTACCTCACCTACAGAATCAATACCC	61.6	GGGACCACTTTGTACAAGAAAGCTGGGTTCCATTTAACAACTTCCCAATAGAAAGTGC	57.5	1	1	Validated	1	1	1	1	1	TAACTCCTGCGACTGAGGGT	1
3D01	ORF19.2054	FGR15	Transcription factor	1557	GGGACAAGTTTGTACAAAAAAGCAGGCTtgATGGAATCCACATTAAGTGTATCTGATGAA	56.2	GGGACCACTTTGTACAAGAAAGCTGGGTCTTATTGAAAGTTACTTCTTCCTCTCCAGA	57.5	1	1	Validated	2	1	1	1	1	AATCTCCAGGCATTGCGAGG	1
3D02	ORF19.1468		Other signaling component	1560	GGGACAAGTTTGTACAAAAAAGCAGGCTtgATGCCGTCTGATAAAAATTGGAAGTTTTCA	56.2	GGGACCACTTTGTACAAGAAAGCTGGGTTAATGTGGAGAAAAGGTATAAATTGTTTGT	53.4	1	1	Validated	0	1	1	1	1	GTAGACTATACCTGCATCCG	1
3D03	ORF19.2315		Transcription factor	1563	GGGACAAGTTTGTACAAAAAAGCAGGCTtgATGGGAGATTACTTAAACGACAATTCAGCT	57.5	GGGACCACTTTGTACAAGAAAGCTGGGTGATATTCTCAGTACTAGTACCTATATCTGC	57.5	1	0	Not Validated	absent	0	0	0	0	none	0
3D04	ORF19.2395	IME2	Protein kinase	1563	GGGACAAGTTTGTACAAAAAAGCAGGCTtgATGTCACGACACCATTCTTTCCCACTTGAT	60.3	GGGACCACTTTGTACAAGAAAGCTGGGTTAAATTCACAACTTCCTCACTATCTAAAGA	54.8	1	1	Validated	0	1	1	1	1	ATATCGACCATCCGCGTAAG	1
3D05	ORF19.610	EFG1	Transcription factor	1578	GGGACAAGTTTGTACAAAAAAGCAGGCTtgATGTCAACGTATTCTATACCCTATTACAAT	54.8	GGGACCACTTTGTACAAGAAAGCTGGGTATGACTGAACTTGGGGTGATTGGTGCACAG	63	1	1	Not Validated	>5	0	0	0	0	none	0
3D06	ORF19.5389	FKH2	Transcription factor	1581	GGGACAAGTTTGTACAAAAAAGCAGGCTtgATGTCAGCACAATTTATCACACCGAAAAAG	57.5	GGGACCACTTTGTACAAGAAAGCTGGGTTTTAAAATACATACCTGTGCCTTTAGCCAT	56.2	1	1	Validated	0	1	1	1	1	CGCCTAATACGTTGGAAATC	1
3D07	ORF19.2647		Transcription factor	1587	GGGACAAGTTTGTACAAAAAAGCAGGCTtgATGCCAATAACAAAAAACAACAACACACCC	57.5	GGGACCACTTTGTACAAGAAAGCTGGGTTTTTTTCAATTGTGCCAATATTGACCAAAA	53.4	1	1	Validated	NA	1	1	1	1	GACGAGTATAGATCATAGCG	1
3D08	ORF19.3474	IPL1	Protein kinase	1593	GGGACAAGTTTGTACAAAAAAGCAGGCTtgATGATGCTTCCACGTAACTCACCACATCGT	61.6	GGGACCACTTTGTACAAGAAAGCTGGGTTTTGTAAATATTTTTTGGCCATTTTGGTTT	52.1	1	1	Validated	0	1	1	1	1	AGCGTAACGTAACTTCACTC	1
3D09	ORF19.4002	DUN1	Protein kinase	1593	GGGACAAGTTTGTACAAAAAAGCAGGCTtgATGTCATTGATCAGGAAAAGGAAATTGGAG	57.5	GGGACCACTTTGTACAAGAAAGCTGGGTAGTTTTGAAATTGATTTGTGATTCATGCTG	54.8	0	0	Not Validated	absent	0	0	0	0	none	0
3D10	ORF19.5257	LCB4	Other signaling component	1593	GGGACAAGTTTGTACAAAAAAGCAGGCTtgATGTCTTCCTCTTCTTCTACCCCTCAAGCA	61.6	GGGACCACTTTGTACAAGAAAGCTGGGTTTTGGTAAATGATGTTTCTACAAAGTTCCC	56.2	1	1	Validated	1	1	1	1	1	AGCAGCATGTGTTACAACCC	1
3D11	ORF19.4192	CDC14	Protein phosphatase	1602	GGGACAAGTTTGTACAAAAAAGCAGGCTtgATGCATAGTTCACTGGTTCATGTGCCTCTT	60.3	GGGACCACTTTGTACAAGAAAGCTGGGTCACCACCAGAGTGTGCTCTTGATGTTTGTG	63	1	1	Validated	2	1	1	1	1	TTGGGACCCTCCATACTAGG	1
3D12	ORF19.1069	RPN4	Transcription factor	1611	GGGACAAGTTTGTACAAAAAAGCAGGCTtgATGACTTCATTAGCTATATTACCACAGTTA	54.8	GGGACCACTTTGTACAAGAAAGCTGGGTTACTGGAATATATTCAACATTCTCTTTAGC	54.8	1	1	Validated	1	1	1	1	1	CACGCATTCTAATTCATGGC	1
3E01	ORF19.5722		Transcription factor	1620	GGGACAAGTTTGTACAAAAAAGCAGGCTtgATGAAAGAAAATCAACATGAGAGTGGAGCA	57.5	GGGACCACTTTGTACAAGAAAGCTGGGTTTTATCTTGATTAATGCCTTTCATTCTGTT	53.4	1	1	Validated	0	1	1	1	1	CAGAAGGCTCAATTTCCGTA	1
3E02	ORF19.505	SRV2	Other signaling component	1638	GGGACAAGTTTGTACAAAAAAGCAGGCTtgATGTCAACCGAGGAGAGTCAATTCAATGTT	58.9	GGGACCACTTTGTACAAGAAAGCTGGGTTCCAGCATGTTCAACAATTTGAGTGACTAA	57.5	1	1	Validated	0	1	1	1	1	CCCGGCTAGAAATATCTGAA	1
3E03	ORF19.7388	PBS2	Protein kinase	1638	GGGACAAGTTTGTACAAAAAAGCAGGCTtgATGGTTGAAGATAAAGATATAGACTTGAAT	53.4	GGGACCACTTTGTACAAGAAAGCTGGGTATGATTATTAAGAAAGCTTCTATTCACTTT	52.1	1	1	Validated	0	1	1	1	1	GATCACCAAAGAAGCGTCGC	1
3E04	ORF19.889	THI2	Transcription factor	1647	GGGACAAGTTTGTACAAAAAAGCAGGCTtgATGACAATTGCTGGTAGCGACTCTTCTGGA	61.6	GGGACCACTTTGTACAAGAAAGCTGGGTTATGTTCAACACTTCATCCCAAAAGTCTAT	56.2	1	1	Not Validated	2	0	0	0	0	ATATCTGCATCAGGCTGCGG	0
3E05	ORF19.2379	NOT4	Transcription factor	1662	GGGACAAGTTTGTACAAAAAAGCAGGCTtgATGGATATATCCGACAAAAATTTCAAACCT	54.8	GGGACCACTTTGTACAAGAAAGCTGGGTTCTTTTCCCGCTCATCAATTGAGTTAACAA	57.5	1	1	Validated	0	1	1	1	1	CCCGAAGCGAAATCGTTTAA	1
3E06	ORF19.3456		Protein kinase	1671	GGGACAAGTTTGTACAAAAAAGCAGGCTtgATGAATTATACTAGAGTCAATTCAAGTGAA	53.4	GGGACCACTTTGTACAAGAAAGCTGGGTGTTATCCTGTTCCATTCTATTAATCCATGA	56.2	1	1	Validated	1	1	1	1	1	ATCCTCCAGCGATGATAGGG	1
3E07	ORF19.971	SKN7	Transcription factor	1680	GGGACAAGTTTGTACAAAAAAGCAGGCTtgATGTCTTCATTACAACAACCCATACCCCCA	60.3	GGGACCACTTTGTACAAGAAAGCTGGGTACTCAATTTCTGTTTCTTTACCGTAGGTTC	57.5	1	1	Validated	1	1	1	1	1	TGGTCTCCACGATCACTTGG	1
3E08	ORF19.2423	ZCF11	Transcription factor	1686	GGGACAAGTTTGTACAAAAAAGCAGGCTtgATGAAGATTAAACAGGAAAACATAACAAAC	53.4	GGGACCACTTTGTACAAGAAAGCTGGGTTAGTATTGGTAAAAAGTTCCCCACAATCAT	56.2	1	1	Validated	1	1	1	1	1	CAATCTGACGTGGAGCCAGT	0
3E09	ORF19.7234		Transcription factor	1686	GGGACAAGTTTGTACAAAAAAGCAGGCTtgATGTCAGCTGAACCCGAAATACCAAAAGTT	58.9	GGGACCACTTTGTACAAGAAAGCTGGGTGCCAGACCAAAATTGGTAAGCCTTGGGTTC	63	1	1	Validated	0	1	1	1	1	TATCAGCGGCCATGTTGCAG	1
3E10	ORF19.1673	PPT1	Protein phosphatase	1695	GGGACAAGTTTGTACAAAAAAGCAGGCTtgATGTCATCACCTAAAGAAGCACTTGAATGG	58.9	GGGACCACTTTGTACAAGAAAGCTGGGTAAACCCAAATCCACCTTTAGAATAAGCCAT	57.5	1	1	Validated	0	1	1	1	1	CTATTGGATGTCACGGGATT	0
3E11	ORF19.6275		Protein kinase	1698	GGGACAAGTTTGTACAAAAAAGCAGGCTtgATGATAGATATATTTGATATGGAAGATGAA	52.1	GGGACCACTTTGTACAAGAAAGCTGGGTTTTATTATGTAATGAATAATCAATAAATTT	46.6	1	1	Validated	1	1	1	1	1	TTGATCGCGCTGGACATCTG	0
3E12	ORF19.4450		Transcription factor	1701	GGGACAAGTTTGTACAAAAAAGCAGGCTtgATGACTAAAAAGTTAACTCCACAAGAAAAG	54.8	GGGACCACTTTGTACAAGAAAGCTGGGTTACAATTGGCAAGAATTGGCCAATAACAAT	56.2	1	1	Validated	0	1	1	1	1	GAGATGTCCTTAACGCTCCG	1
3F01	ORF19.4318	MIG1	Transcription factor	1713	GGGACAAGTTTGTACAAAAAAGCAGGCTtgATGTCCATGTCCACACCTATGCCCACGCCC	67.1	GGGACCACTTTGTACAAGAAAGCTGGGTACTTAATAAATTGGTTAAACTCATTGGTTT	52.1	1	1	Validated	2	1	1	1	1	TGACCATAACGAGTAAGGGC	1
3F02	ORF19.5758	SAL6	Protein phosphatase	1716	GGGACAAGTTTGTACAAAAAAGCAGGCTtgATGGGAAATAGCCCGTCTAAAGATGATCCC	61.6	GGGACCACTTTGTACAAGAAAGCTGGGTATTTGGTTTAATCAATTCAAATGAACAATA	50.7	1	1	Validated	0	1	1	1	1	GCTAATCGAACACAGCTCTA	1
3F03	ORF19.2268	RCK2	Protein kinase	1719	GGGACAAGTTTGTACAAAAAAGCAGGCTtgATGAAAAGAAAGCAACAACAGCAGCCACAG	60.3	GGGACCACTTTGTACAAGAAAGCTGGGTGCTGCTTTGAATAGGAATCTGTTTGTTCTT	57.5	1	1	Validated	NA	1	1	1	1	TAGGCATGTAGCATTACCGG	1
3F04	ORF19.6850		Transcription factor	1734	GGGACAAGTTTGTACAAAAAAGCAGGCTtgATGACTACAACTAGCACAGCATTATTAGAT	56.2	GGGACCACTTTGTACAAGAAAGCTGGGTTAAGTCGATAAAATATGCATCTGTGACATC	56.2	1	1	Validated	0	1	0	0	1	ACCTTTGATGAGAGTCTGTG	1
3F05	ORF19.5849	CWT1	Transcription factor	1737	GGGACAAGTTTGTACAAAAAAGCAGGCTtgATGTCTACCATGAGTACTCAAAAAGCAAAT	56.2	GGGACCACTTTGTACAAGAAAGCTGGGTAGGATCAATGGGGATAAAATTACCCACTAT	57.5	1	1	Validated	2	1	0	0	1	TTATCCATGCGGTGCAAGCG	1
3F06	ORF19.4853	HCM1	Transcription factor	1740	GGGACAAGTTTGTACAAAAAAGCAGGCTtgATGTCTTCTGTCATGGATAAACCTACATCA	57.5	GGGACCACTTTGTACAAGAAAGCTGGGTGTCCTTTAATGTACTATTCTTCTCCACATT	56.2	1	1	Validated	2	1	1	1	1	AGTATCGCAGTCTACGAGAT	1
3F07	ORF19.6376	PTC5	Protein phosphatase	1743	GGGACAAGTTTGTACAAAAAAGCAGGCTtgATGTCATTTGTACTTGCAGCTAAACCAAGG	58.9	GGGACCACTTTGTACAAGAAAGCTGGGTAAGCTTTGGCTTGGCAGAATTTAATCCACC	60.3	1	1	Validated	3	1	1	1	1	AATAGCAGATACGGCCTGAG	1
3F08	ORF19.2399		Transcription factor	1746	GGGACAAGTTTGTACAAAAAAGCAGGCTtgATGAAAACATGTTACTATGAATTATTAGAA	50.7	GGGACCACTTTGTACAAGAAAGCTGGGTTTTGCGTTTATTTTTCTTTTTTGATTTCGA	52.1	1	1	Validated	1	1	1	1	1	AGATACCGTCCCAGTTGCTG	1
3F09	ORF19.7518		Transcription factor	1749	GGGACAAGTTTGTACAAAAAAGCAGGCTtgATGTCAAATTCAACAACTACACCTCGAGCC	60.3	GGGACCACTTTGTACAAGAAAGCTGGGTTATGTTCATAGCATCATTCCAGTCAGGGAA	58.9	1	1	Validated	1	1	1	1	1	TGGTGTCCTCACTCCTGGAT	1
3F10	ORF19.1757		Transcription factor	1752	GGGACAAGTTTGTACAAAAAAGCAGGCTtgATGCAAAATACTAACCGTAATAATAGTAAT	52.1	GGGACCACTTTGTACAAGAAAGCTGGGTATTCTGTTGATATCCATAAGTTGGAAATTC	54.8	1	1	Validated	1	1	1	1	1	CACGGTACTTCAGATTTCCT	1
3F11	ORF19.6038		Transcription factor	1752	GGGACAAGTTTGTACAAAAAAGCAGGCTtgATGTTCTACGTATTCGATTTAACATCAAAT	53.4	GGGACCACTTTGTACAAGAAAGCTGGGTGCAAAATGAGATGTTCCAATTGTTTTCTTG	56.2	1	1	Validated	1	1	1	1	1	GCATTAGCTCAACTTTGCAC	1
3F12	ORF19.2538	PTC2	Protein phosphatase	1752	GGGACAAGTTTGTACAAAAAAGCAGGCTtgATGGGTCAAATCCTTTCACAACCAGTAGTT	58.9	GGGACCACTTTGTACAAGAAAGCTGGGTAACTTCATCATCTATTTTTTCAGAAATTTC	52.1	1	1	Validated	NA	1	1	1	1	TTCCAACAGCGGGACAAGGA	1
3G01	ORF19.4961	STP2	Transcription factor	1755	GGGACAAGTTTGTACAAAAAAGCAGGCTtgATGTCAGTAGCAATAACATCCAATAACAAT	54.8	GGGACCACTTTGTACAAGAAAGCTGGGTGAAATACATTGATGGTTGTTGTTGTTGATG	56.2	0	0	Not Validated	absent	0	0	0	0	none	0
3G02	ORF19.6980		Protein kinase	1758	GGGACAAGTTTGTACAAAAAAGCAGGCTtgATGCCATTCAAAAATATATTCACATCGTCT	54.8	GGGACCACTTTGTACAAGAAAGCTGGGTTGCCATTCCAGCATCTTTTAATCGTTTAAC	57.5	1	1	Validated	1	1	1	1	1	CAGTTTAACGCATCGGGACG	1
3G03	ORF19.1619		Protein kinase	1761	GGGACAAGTTTGTACAAAAAAGCAGGCTtgATGTCAGATAGATATAGACCAAGAGGCCCT	60.3	GGGACCACTTTGTACAAGAAAGCTGGGTGGTTGTTTTAGTATCAAGACTTTTCTCTTC	56.2	1	1	Validated	0	1	1	1	1	TCGAGTACCGTAGATTCGCT	1
3G04	ORF19.469	HST7	Protein kinase	1770	GGGACAAGTTTGTACAAAAAAGCAGGCTtgATGACAAGAACAACTCGTATAGATACACAA	56.2	GGGACCACTTTGTACAAGAAAGCTGGGTCACTTTGCATTTTCTGATCTTTTTCGCCCA	58.9	1	1	Validated	1	0	0	0	1	ACTTGAAGAGCATTGTAGGC	0
3G05	ORF19.5548		Transcription factor	1779	GGGACAAGTTTGTACAAAAAAGCAGGCTtgATGTCACAATCACCATCTTCTTTATCACCT	57.5	GGGACCACTTTGTACAAGAAAGCTGGGTGTATATCAATGTATCATCATTTTCAATATC	52.1	1	1	Validated	0	1	1	1	1	GACATAGTCACAGAGTCCGC	1
3G06	ORF19.3669	SHA3	Protein kinase	1788	GGGACAAGTTTGTACAAAAAAGCAGGCTtgATGACACTCGATATATTACCAATATTTGAT	53.4	GGGACCACTTTGTACAAGAAAGCTGGGTACAGTATTCAACACTTTGACTAGGCGTCTC	60.3	1	1	Validated	2	1	1	1	1	TGAGTACACCTACATCAGTC	1
3G07	ORF19.4866	CPP1	Protein phosphatase	1794	GGGACAAGTTTGTACAAAAAAGCAGGCTtgATGACTACACCACTATCGAGTTATTCAACT	57.5	GGGACCACTTTGTACAAGAAAGCTGGGTTAAATTAATAGTAGGTGGACTATTCATTAA	52.1	1	1	Validated	0	1	1	1	1	AGGATTAGCCCATCTACACG	1
3G08	ORF19.3425		Transcription factor	1800	GGGACAAGTTTGTACAAAAAAGCAGGCTtgATGTCAACGACGATACCAACGTCTTCATCA	60.3	GGGACCACTTTGTACAAGAAAGCTGGGTAACCCTATTCATAACCGTTTCCGTCCTTGT	60.3	1	1	Validated	1	1	1	1	1	GATGCGCCCTCAGTTTGTCT	1
3G09	ORF19.2823	RFG1	Transcription factor	1803	GGGACAAGTTTGTACAAAAAAGCAGGCTtgATGTCTACTGCTATCTACTATTCAACTCAT	56.2	GGGACCACTTTGTACAAGAAAGCTGGGTTTGTGGAGGTTGTTGTTGATGATGATGTTG	58.9	1	1	Validated	0	1	1	1	1	ATTATTGAGCCCGCGCTGTG	1
3G10	ORF19.2545	DOT6	Transcription factor	1803	GGGACAAGTTTGTACAAAAAAGCAGGCTtgATGAGTTCACAAGAGATAGAGGCAAGTGGT	60.3	GGGACCACTTTGTACAAGAAAGCTGGGTCTTTCTAATTGAACCTCTGACTGATAAAGG	57.5	0	0	Not Validated	absent	0	0	0	0	none	0
3G11	ORF19.5676		Transcription factor	1812	GGGACAAGTTTGTACAAAAAAGCAGGCTtgATGGCAAACTCGACAAGTAATCCTGCTATC	60.3	GGGACCACTTTGTACAAGAAAGCTGGGTTGACGACAACAAAACTAACTTCTTTTTCTT	54.8	1	1	Validated	2	1	1	0	1	GGGCCGAATACGAACCTAAC	1
3G12	ORF19.6874		Transcription factor	1824	GGGACAAGTTTGTACAAAAAAGCAGGCTtgATGTTTAATAGACCCGAGCATTATCCACCA	58.9	GGGACCACTTTGTACAAGAAAGCTGGGTATCAAGTAATGAAGAAACTGCCATTCTCTT	56.2	1	1	Validated	1	1	1	1	1	CCGTGATCTTAATATAGCCG	1
3H01	ORF19.5664	HOF1	Protein kinase	1824	GGGACAAGTTTGTACAAAAAAGCAGGCTtgATGCGAGTATCTAATCCACAACTGTCAAAA	57.5	GGGACCACTTTGTACAAGAAAGCTGGGTGAATAAATCATCTCCTTCAACAATATAGTT	53.4	1	1	Validated	1	0	0	0	1	AGGATTCTCACAATGCCTCA	0
3H02	ORF19.794	SSN3	Protein kinase	1827	GGGACAAGTTTGTACAAAAAAGCAGGCTtgATGAGTTATAGTTCAGCTTCATTTAGAAAA	53.4	GGGACCACTTTGTACAAGAAAGCTGGGTCCCACGTTTCTTTCTAATTCCACCAGGTAA	60.3	1	1	Validated	NA	1	1	1	1	CGCCATTTCTGTAAGACCGG	1
3H03	ORF19.6033	CMP1	Protein phosphatase	1830	GGGACAAGTTTGTACAAAAAAGCAGGCTtgATGTCAGGAAATACTGTTCAACGTAATACT	56.2	GGGACCACTTTGTACAAGAAAGCTGGGTACTTTGAGATAATCTTCTTATTAATCTTTG	52.1	1	1	Validated	0	1	1	1	1	CCTATCGTCGTAGAGTCCTT	1
3H04	ORF19.4799		Transcription factor	1833	GGGACAAGTTTGTACAAAAAAGCAGGCTtgATGGCACCACCACTATATGTCAAAGGGGGT	63	GGGACCACTTTGTACAAGAAAGCTGGGTCCGAAGTGTTTCAATCTTTTTGTTTAATTT	53.4	1	1	Validated	2	1	1	1	1	CCCTACTCAGTGGCATATTG	1
3H05	ORF19.4662	RLM1	Transcription factor	1836	GGGACAAGTTTGTACAAAAAAGCAGGCTtgATGGGTAGAAGAAAGATTGAAATAGAACCA	56.2	GGGACCACTTTGTACAAGAAAGCTGGGTTGTATTTTTATTAGGTCCATTGTTGGTGTT	54.8	1	1	Validated	1	1	1	1	1	GATTGAGCCGCATCACTTCG	1
3H06	ORF19.1565		Transcription factor	1842	GGGACAAGTTTGTACAAAAAAGCAGGCTtgATGATAACTCCAGAGAAAAGGACATTGGAC	58.9	GGGACCACTTTGTACAAGAAAGCTGGGTTTTATTTTCATAGGCGTTACTTTTATGTTT	52.1	1	1	Validated	0	1	1	1	1	AGAACTAATCTGCCTGAACG	1
3H07	ORF19.1032	SKO1	Transcription factor	1848	GGGACAAGTTTGTACAAAAAAGCAGGCTtgATGTCCAGTGACGTAAGTATATTAGAAAAG	56.2	GGGACCACTTTGTACAAGAAAGCTGGGTTGTAGGATTTAAAGTAGTTGGTATAGTTGA	54.8	0	0	Not Validated	absent	0	0	0	0	none	0
3H08	ORF19.7115	SAC7	Other signaling component	1848	GGGACAAGTTTGTACAAAAAAGCAGGCTtgATGGAACTGGGTATGTTCAGTAGTATAATA	56.2	GGGACCACTTTGTACAAGAAAGCTGGGTCTTATCCAGTTGGTGAACGGACAGCGACGA	64.4	1	1	Validated	2	1	1	1	1	CGAACGAGTCTTAATTGCTC	1
3H09	ORF19.3794	CSR1	Transcription factor	1857	GGGACAAGTTTGTACAAAAAAGCAGGCTtgATGGAACCTATTTCTAATCAACCCAATTTC	56.2	GGGACCACTTTGTACAAGAAAGCTGGGTTTTCTCAACTGAATGTTCTAAAACGTGTCG	57.5	1	1	Validated	0	1	1	1	1	CAGATAATCGACCATGTTCC	1
3H10	ORF19.1936	SNF1	Protein kinase	1857	GGGACAAGTTTGTACAAAAAAGCAGGCTtgATGTCAGAGCAAGCCCAAACTCAGGTCTCT	63	GGGACCACTTTGTACAAGAAAGCTGGGTTCCACTTTGACTATTTACGGCTAATTCCAT	57.5	1	1	Validated	2	1	1	1	1	GTGCTCTCAATAAAGCCACA	0
3H11	ORF19.3876		Transcription factor	1860	GGGACAAGTTTGTACAAAAAAGCAGGCTtgATGGTTTCAATACCACCTGATACAACTCCT	58.9	GGGACCACTTTGTACAAGAAAGCTGGGTTATAAAATTTTCTTTTAAACAAGTTTCTAG	49.3	1	1	Validated	2	1	1	1	1	GCCTGATGCACAATAGACCA	0
3H12	ORF19.1699	BZZ1	Protein kinase	1863	GGGACAAGTTTGTACAAAAAAGCAGGCTtgATGTCAATTGAAACCATATCAATAGGGAAC	56.2	GGGACCACTTTGTACAAGAAAGCTGGGTTATCTTTTTAACATAACTAGTTGGGAACAT	53.4	1	1	Validated	1	1	1	1	1	GTATAGACACTGACGGACAG	1
4A01	ORF19.5848		Transcription factor	1866	GGGACAAGTTTGTACAAAAAAGCAGGCTtgATGAATCACCCTCGGCATAGAGACAGTATG	61.6	GGGACCACTTTGTACAAGAAAGCTGGGTATTATTGTAGGACTCTGAAAGATTTATTGT	53.4	1	1	Validated	1	1	1	1	1	CCCAGGGAGAAATTCGTTAA	1
4A02	ORF19.1826	MDM34	Transcription factor	1869	GGGACAAGTTTGTACAAAAAAGCAGGCTtgATGTCGTTCAAAGTAAATTGGAATTCATTA	53.4	GGGACCACTTTGTACAAGAAAGCTGGGTACAATATGGTGGTGGTGGTGCCACTGATGG	64.4	1	1	Validated	NA	0	0	0	1	TATGTTCTGACAGCCTCCGG	1
4A03	ORF19.1576		Transcription factor	1869	GGGACAAGTTTGTACAAAAAAGCAGGCTtgATGATAGGTACCGATTCCTATCATATAATT	54.8	GGGACCACTTTGTACAAGAAAGCTGGGTTTTCTTCTTTCTTCTATTCTTTCGTGATAC	54.8	1	1	Not Validated	2	0	0	0	0	CATTACCGAACATGGCGTAC	0
4A04	ORF19.4166		Transcription factor	1890	GGGACAAGTTTGTACAAAAAAGCAGGCTtgATGATGGATATTTATCAGAAGGCTCTCAAG	57.5	GGGACCACTTTGTACAAGAAAGCTGGGTAGTGATCAATTTGGAAATGGTAGGTACTTT	56.2	1	1	Validated	1	1	1	1	1	CCGCTATTATTACAGACTGG	1
4A05	ORF19.5919	MEA1	Other signaling component	1890	GGGACAAGTTTGTACAAAAAAGCAGGCTtgATGCCAAACATTGAATATATTGTGACTGCA	56.2	GGGACCACTTTGTACAAGAAAGCTGGGTTTCATCGATTAAATCAGAAAACGCAAGTTC	56.2	1	1	Not Validated	2	0	0	0	0	none	0
4A06	ORF19.3854		Protein kinase	1893	GGGACAAGTTTGTACAAAAAAGCAGGCTtgATGGGTGTTTTGGGTAAGATATTTTCACTG	57.5	GGGACCACTTTGTACAAGAAAGCTGGGTCTGTTTACCCAATTCATTCAAGTGACCTTC	58.9	1	1	Validated	2	1	1	1	1	GGATAATACTAACGACCCGC	1
4A07	ORF19.4645	BEM1	Protein kinase	1899	GGGACAAGTTTGTACAAAAAAGCAGGCTtgATGATTAAGACGTTTCGGAAAAGTAAAAGA	54.8	GGGACCACTTTGTACAAGAAAGCTGGGTATATACTAAAACCATTAATTTACATTTATC	49.3	1	1	Validated	1	1	1	1	1	GCGAGTCATACATATCTTGC	1
4A08	ORF19.719		Transcription factor	1902	GGGACAAGTTTGTACAAAAAAGCAGGCTtgATGCTAATAAATAAGACTCAACAATATATC	52.1	GGGACCACTTTGTACAAGAAAGCTGGGTCATCTCATATTCTCCTATAGATTCTTCTTT	54.8	1	1	Validated	NA	1	1	0	1	GGGAAGAAATTAACCGTCCG	1
4A09	ORF19.681	HAP43	Transcription factor	1905	GGGACAAGTTTGTACAAAAAAGCAGGCTtgATGCCCGCAAAAGGTCCTAATATTATACCA	58.9	GGGACCACTTTGTACAAGAAAGCTGGGTATTATATGCTCTTCTATCTAATTCTCGTAA	53.4	1	1	Validated	0	1	1	1	1	GATAGAGACACACTCGTCAC	1
4A10	ORF19.4347		Protein kinase	1920	GGGACAAGTTTGTACAAAAAAGCAGGCTtgATGACAACCAAACTGCGAAACCAACCATTA	58.9	GGGACCACTTTGTACAAGAAAGCTGGGTTACATTAACAATGAAATCAGGTAAGCAATC	54.8	1	1	Validated	1	1	1	1	1	GTGCCTACAATAAAGCGCCA	1
4A11	ORF19.3308		Transcription factor	1923	GGGACAAGTTTGTACAAAAAAGCAGGCTtgATGAGACCAATAGACTCCATAGTTTCCAAG	58.9	GGGACCACTTTGTACAAGAAAGCTGGGTAAAATTGTACATGAAATCAGTATCGATACA	53.4	1	1	Validated	1	1	1	1	1	TATGACGGACGACATGCCTC	1
4A12	ORF19.6810		Other signaling component	1932	GGGACAAGTTTGTACAAAAAAGCAGGCTtgATGAATAATTTTAGTGATGATTTATACCCA	52.1	GGGACCACTTTGTACAAGAAAGCTGGGTAGTTAAAATTTCATTAATACCTTTAATACT	49.3	1	1	Validated	0	0	0	0	1	CGGCGCGTGTTATAGATATT	1
4B01	ORF19.4972		Transcription factor	1947	GGGACAAGTTTGTACAAAAAAGCAGGCTtgATGAATCTGAATTCTAATGATGAGCAAATT	53.4	GGGACCACTTTGTACAAGAAAGCTGGGTCAATGGTTTTTCATCACTACCAGACTTTCG	58.9	1	1	Validated	1	1	0	0	1	GCCGAGCAGATTCTATAAAG	1
4B02	ORF19.2699	ABP1	Protein kinase	1947	GGGACAAGTTTGTACAAAAAAGCAGGCTtgATGGAAAAAATTGACATTAATACAAATTCA	50.7	GGGACCACTTTGTACAAGAAAGCTGGGTCTCATTCAAGACAACATAGTTAGCAGGGAA	58.9	1	1	Validated	1	1	1	0	1	CCAGCGAATGTCGATCAATC	1
4B03	ORF19.6010	CDC5	Protein kinase	1962	GGGACAAGTTTGTACAAAAAAGCAGGCTtgATGTCGGCGCTTCGTTCACAACCTTTACAG	63	GGGACCACTTTGTACAAGAAAGCTGGGTAGCTTCTTTAAATGCTTTTTTCTTGATAGC	54.8	1	1	Not Validated	1	0	0	0	0	ACCATATCGTTGAAGTGGAG	0
4B04	ORF19.5729	FGR17	Transcription factor	1965	GGGACAAGTTTGTACAAAAAAGCAGGCTtgATGCTGTCAAAATCTAGATCTTACGTTTCA	56.2	GGGACCACTTTGTACAAGAAAGCTGGGTTAACATATCAAGTATGCCTTCTTCTAAATA	53.4	1	1	Validated	3	1	1	1	1	TAGGCACATGGCTTACCAGG	1
4B05	ORF19.4433	CPH1	Transcription factor	1971	GGGACAAGTTTGTACAAAAAAGCAGGCTtgATGTCAATTACTAAAACATACAATGGTGAT	53.4	GGGACCACTTTGTACAAGAAAGCTGGGTTGTTTGTGACTGTTTTACTTCTTCTTTATT	53.4	1	1	Validated	2	1	1	1	1	AAGACGCCAGTCACTCGATG	1
4B06	ORF19.3561	CDC7	Protein kinase	1971	GGGACAAGTTTGTACAAAAAAGCAGGCTtgATGCAAGAAGTTTTGTTTACATACCATCAA	54.8	GGGACCACTTTGTACAAGAAAGCTGGGTAGATAAAATTACTTCATCTTCTTCTTCTTC	53.4	1	1	Validated	3	1	1	1	1	CCGGTAGCTGAACAGATTTA	1
4B07	ORF19.1253		Transcription factor	1980	GGGACAAGTTTGTACAAAAAAGCAGGCTtgATGGACCAGCAAGTTTGGAACCCTATATTT	58.9	GGGACCACTTTGTACAAGAAAGCTGGGTCTTCCTTCCTTTCAACTCCTCAACTTCTTT	58.9	1	1	Validated	0	0	0	0	1	TGAGACGTTCTGTAACCCGG	1
4B08	ORF19.7247	RIM101	Transcription factor	1986	GGGACAAGTTTGTACAAAAAAGCAGGCTtgATGAATTACAACATTCATCCCGTAACATAC	56.2	GGGACCACTTTGTACAAGAAAGCTGGGTGAAAGCAGTTATAGTTGGATATAATTTAGT	53.4	1	1	Validated	1	0	0	0	1	AGATCGAGGTTTAGCCATGT	0
4B09	ORF19.2528		Transcription factor	1989	GGGACAAGTTTGTACAAAAAAGCAGGCTtgATGAGTAGTTTAGTTAAAAAGGGAGGAACT	56.2	GGGACCACTTTGTACAAGAAAGCTGGGTCACATTAGTCTCTCTCTTCTTTCGTACATC	58.9	1	1	Validated	1	1	1	1	1	GCCGAGTTAAGAAGCACCAC	1
4B10	ORF19.795	VPS36	Other signaling component	1998	GGGACAAGTTTGTACAAAAAAGCAGGCTtgATGACAACATCATGGCTAAATATATGGAAT	54.8	GGGACCACTTTGTACAAGAAAGCTGGGTAAACTGTAAACCAATCAAATCATTAAAAGA	52.1	1	1	Validated	NA	0	0	0	1	CCCGCCTTTAGAGAAATACA	1
4B11	ORF19.4979	KNS1	Protein kinase	2001	GGGACAAGTTTGTACAAAAAAGCAGGCTtgATGATTAGTAATAGAAAGAGACCAAGAGTT	54.8	GGGACCACTTTGTACAAGAAAGCTGGGTCACAATTCCTTCATCTATAGTACCTAAATC	56.2	1	1	Validated	0	1	1	1	1	CACACGGCATGGGATTAACG	1
4B12	ORF19.1275	GAT1	Transcription factor	2004	GGGACAAGTTTGTACAAAAAAGCAGGCTtgATGATGTATATTAACAACAAATCGATTTTC	52.1	GGGACCACTTTGTACAAGAAAGCTGGGTATAATTCATGTTTAACCAATCCCAATCTTG	54.8	1	1	Validated	0	1	1	1	1	GAGGCACTATAACCATTACC	1
4C01	ORF19.5031	SSK1	Other signaling component	2025	GGGACAAGTTTGTACAAAAAAGCAGGCTtgATGAATTTTCTCTATAACAATTCAGATTAT	50.7	GGGACCACTTTGTACAAGAAAGCTGGGTAGCTTTGTTTAATCTTCGATTCTTATCTTT	53.4	1	1	Validated	2	1	1	1	1	ACAGGCATCTTGACTAAGTG	1
4C02	ORF19.5429		Other signaling component	2028	GGGACAAGTTTGTACAAAAAAGCAGGCTtgATGGAAGATACAAGTCTAGTCGACGATAAA	57.5	GGGACCACTTTGTACAAGAAAGCTGGGTCGACCTTTCTTGCACCCAACTATTAACCCC	63	1	1	Validated	0	1	1	1	1	GGCCTCTACGAATATAATCC	1
4C03	ORF19.4222	SST2	Other signaling component	2028	GGGACAAGTTTGTACAAAAAAGCAGGCTtgATGGATTCAATTATCACGATAAATATGCCA	54.8	GGGACCACTTTGTACAAGAAAGCTGGGTGAAAGTTGTAATTATCCTATTACTTGTTAC	53.4	1	1	Validated	0	1	1	1	1	CTATCGAGGATCACGGACTG	1
4C04	ORF19.7583		Transcription factor	2046	GGGACAAGTTTGTACAAAAAAGCAGGCTtgATGTCTACCGATACAACTGCAAATGATGAA	57.5	GGGACCACTTTGTACAAGAAAGCTGGGTTGAAAATCTATTAAAATCGGTACTTAAATC	52.1	1	1	Validated	1	1	1	1	1	TCACCGTTGTAACTGCTGCG	1
4C05	ORF19.976	BRE1	Transcription factor	2046	GGGACAAGTTTGTACAAAAAAGCAGGCTtgATGGCTGTTGATAACGAAAAGAAAAGGTCT	57.5	GGGACCACTTTGTACAAGAAAGCTGGGTCAAGTGAATTGATAACAAGTCATTAGCAGA	56.2	1	1	Validated	0	1	1	1	1	GTGGGCATACAACACCAGCA	1
4C06	ORF19.3912	GLN3	Transcription factor	2049	GGGACAAGTTTGTACAAAAAAGCAGGCTtgATGACTACATCGAATAGTCAGTCCAAACAA	57.5	GGGACCACTTTGTACAAGAAAGCTGGGTAATGTCAAACTTCAACCAATCCAAATCCTT	56.2	1	1	Validated	0	1	1	1	1	TTCGACGCCACAGGGATTTC	1
4C07	ORF19.6915	MRE11	Protein phosphatase	2049	GGGACAAGTTTGTACAAAAAAGCAGGCTtgATGCCATTGGTAGAACGTATAGAACCAGGA	60.3	GGGACCACTTTGTACAAGAAAGCTGGGTTTTTCTTTTCCTGTTATTAAAGCTTCTGGA	54.8	1	1	Validated	0	1	1	1	1	CAACTCCACGTCATATTGTG	1
4C08	ORF19.4000	GRF1	Transcription factor	2058	GGGACAAGTTTGTACAAAAAAGCAGGCTtgATGTCTCCTGACTCTATTTCATCACTGGTG	60.3	GGGACCACTTTGTACAAGAAAGCTGGGTATTTTCAAAATCAATAAAACTGTCTAAATT	49.3	1	1	Validated	0	1	1	1	1	AGAGCATCTGTCCTAACGTG	1
4C09	ORF19.921		Transcription factor	2058	GGGACAAGTTTGTACAAAAAAGCAGGCTtgATGATATTTAAATTGAATGATTATAACGCA	50.7	GGGACCACTTTGTACAAGAAAGCTGGGTCATATCTTCATCAATAACTAAACCTAACAT	53.4	1	1	Validated	0	1	1	0	1	GGACACGAGTGAGATATTCT	1
4C10	ORF19.3077	VID21	Transcription factor	2061	GGGACAAGTTTGTACAAAAAAGCAGGCTtgATGAACGATACTTGGAGGTCTCGATTAAAG	58.9	GGGACCACTTTGTACAAGAAAGCTGGGTCGCGTTGTTTGGCGACCCTGACATGGGCGA	68.5	1	1	Validated	0	1	1	1	1	GGCACCATTTAATCCCAAAG	1
4C11	ORF19.6506		Transcription factor	2067	GGGACAAGTTTGTACAAAAAAGCAGGCTtgATGGGCTCTAGAGTTGGTAATCGGGGTAGT	63	GGGACCACTTTGTACAAGAAAGCTGGGTTGACAGAAGAAACTCTAATAATGCTTGTTG	56.2	1	1	Validated	1	1	1	1	1	CGCCCACAACAATAGTTTGA	1
4C12	ORF19.4778		Transcription factor	2070	GGGACAAGTTTGTACAAAAAAGCAGGCTtgATGTCTACTTCCAAGAGAGCTTATAGTCGA	58.9	GGGACCACTTTGTACAAGAAAGCTGGGTGTAGGCAACATTATCGATATGAATTCCGTC	58.9	1	1	Validated	2	1	1	1	1	TATGATCTCTGCCAACTTGC	1
4D01	ORF19.2605		Protein kinase	2073	GGGACAAGTTTGTACAAAAAAGCAGGCTtgATGCCACAACCACCTCCAAATGCATATAAA	58.9	GGGACCACTTTGTACAAGAAAGCTGGGTCACATAACTAGGAAATCTCTTTGAAAACTG	56.2	1	1	Not Validated	3	0	0	0	0	none	0
4D02	ORF19.7293	MPS1	Protein kinase	2073	GGGACAAGTTTGTACAAAAAAGCAGGCTtgATGCCACATGATTTATTATCACATGTGGCG	58.9	GGGACCACTTTGTACAAGAAAGCTGGGTGCTGTAGTTTAAGTTTTGTATTTGTTTCAT	53.4	0	0	Not Validated	absent	0	0	0	0	none	0
4D03	ORF19.718	RRN11	Transcription factor	2076	GGGACAAGTTTGTACAAAAAAGCAGGCTtgATGTTTGAAGATATAACATTTCGAAATAAT	50.7	GGGACCACTTTGTACAAGAAAGCTGGGTATTGGAATCGGAATCAAAATCAAAATCAAA	53.4	1	1	Validated	1	1	1	1	1	AAAGCCACTGTCCGAAGACG	1
4D04	ORF19.1949	VPS1	Other signaling component	2082	GGGACAAGTTTGTACAAAAAAGCAGGCTtgATGGATGAGACATTGATTGCCACCATTAAC	58.9	GGGACCACTTTGTACAAGAAAGCTGGGTAACACTAGAAACAATTTCACTAGCATTTCT	54.8	1	1	Validated	1	1	1	1	1	CGGATATTCTTCACAGGTGT	1
4D05	ORF19.3207	CCN1	Other signaling component	2082	GGGACAAGTTTGTACAAAAAAGCAGGCTtgATGACATCTTTACAACAACAAAGAGTCAAA	54.8	GGGACCACTTTGTACAAGAAAGCTGGGTTTGATGATATTGATGATGATGTTGATATAA	52.1	1	1	Validated	1	1	1	1	1	CCTGGTGGCAAAGGCAACAA	1
4D06	ORF19.5408		Protein kinase	2091	GGGACAAGTTTGTACAAAAAAGCAGGCTtgATGCCAGATAAACATAAACTCAAACTATTT	53.4	GGGACCACTTTGTACAAGAAAGCTGGGTACCTTCTTTCACAATTGTATGCTCGTGTGG	60.3	1	1	Validated	0	1	1	1	1	TGTATCAACAGGGTGGAAAC	1
4D07	ORF19.2447		Other signaling component	2091	GGGACAAGTTTGTACAAAAAAGCAGGCTtgATGCCCTATTCAAATCCCGACTCATCAGTC	61.6	GGGACCACTTTGTACAAGAAAGCTGGGTACACCAAGTGAAAACAGGTGGTTTACTGGT	60.3	1	1	Validated	0	1	1	1	1	AGCCTAACGATCCATGTAAG	1
4D08	ORF19.6936	RAD53	Protein kinase	2100	GGGACAAGTTTGTACAAAAAAGCAGGCTtgATGGAAGTAACACAACGGACGCAGAGTCAG	63	GGGACCACTTTGTACAAGAAAGCTGGGTTGAACTTATACTACTTAAACCCGAAATAAG	54.8	1	1	Validated	2	1	1	1	1	GAGATCCAGGTCGCTACATG	1
4D09	ORF19.3302		Other signaling component	2103	GGGACAAGTTTGTACAAAAAAGCAGGCTtgATGGAAACCATAGAAAATTCCCACAATGTA	56.2	GGGACCACTTTGTACAAGAAAGCTGGGTTGTTCCCAAAAACGATGAAATCGTGAATGA	57.5	1	1	Not Validated	1	0	0	0	0	GCCTAGAGCAAACTATCTCA	0
4D10	ORF19.4524	ZCF24	Transcription factor	2106	GGGACAAGTTTGTACAAAAAAGCAGGCTtgATGCCAATGAGAAATAGAAAAATCAAGCCA	#N/A	GGGACCACTTTGTACAAGAAAGCTGGGTTATATCCAGCCATTTCTGGAGATTGAAAAT	#N/A	0	0	Not Validated	absent	0	0	0	0	none	0
4D11	ORF19.3449		Transcription factor	2121	GGGACAAGTTTGTACAAAAAAGCAGGCTtgATGTCAACTACTCAAGATTCGAAAAAAACA	54.8	GGGACCACTTTGTACAAGAAAGCTGGGTGATTGCATTACTGAATAACAATTTCTCTTG	54.8	1	1	Validated	NA	1	1	1	1	TCATACTAGGCAGGAGCACG	1
4D12	ORF19.6182		Transcription factor	2133	GGGACAAGTTTGTACAAAAAAGCAGGCTtgATGACCAAACGTGATCGTACAATCTACAGC	60.3	GGGACCACTTTGTACAAGAAAGCTGGGTCGAGATTTTGAGGAAATCCCAATAATCCCA	58.9	1	1	Validated	1	1	1	1	1	GAACCGACTTGACTACATTG	1
4E01	ORF19.2842	GZF3	Transcription factor	2133	GGGACAAGTTTGTACAAAAAAGCAGGCTtgATGTCTATGAGTGATATCCAACAACGTCCT	58.9	GGGACCACTTTGTACAAGAAAGCTGGGTTATTTTCACTTTTTTATTATCATTACCATT	49.3	1	1	Validated	2	1	1	1	1	ATGACGGCTGCACTGTGTCT	1
4E02	ORF19.399		Protein kinase	2139	GGGACAAGTTTGTACAAAAAAGCAGGCTtgATGTTCAAGTTTAAAAACAAATTGAAATTT	49.3	GGGACCACTTTGTACAAGAAAGCTGGGTTAAAACATTGTCACCATTGTATGTCCACCC	58.9	1	1	Not Validated	1	0	0	0	0	GTGCCCTACGCCAAGAAATA	0
4E03	ORF19.3969	SFL2	Transcription factor	2145	GGGACAAGTTTGTACAAAAAAGCAGGCTtgATGAGTAAGAAAAATCCTGGTGATCCTCGT	58.9	GGGACCACTTTGTACAAGAAAGCTGGGTTTTATTCATATTATCAGTATCATCATCACT	52.1	1	1	Validated	2	1	1	1	1	GGCGCTTTATCAATCTAACC	1
4E04	ORF19.5940		Transcription factor	2151	GGGACAAGTTTGTACAAAAAAGCAGGCTtgATGGAGGAAAAGAAGAAAATCCGTCGAAGT	58.9	GGGACCACTTTGTACAAGAAAGCTGGGTCAACAATGTTAGATCAACACCAATTTTTTC	54.8	1	1	Validated	0	1	1	1	1	ATTAGGTCGCCCAGCTACTG	1
4E05	ORF19.5498	EFH1	Transcription factor	2163	GGGACAAGTTTGTACAAAAAAGCAGGCTtgATGAATGGTATTATGACGACATCGAGTCAT	57.5	GGGACCACTTTGTACAAGAAAGCTGGGTTAATGTTTTGTGAACAGTTAGAGGTGTATT	54.8	1	1	Validated	0	1	1	1	1	CTAGATAGACGACGCTACAG	1
4E06	ORF19.5651		Transcription factor	2172	GGGACAAGTTTGTACAAAAAAGCAGGCTtgATGCTGTTTGATAAGAGGTTATTAACTCCA	56.2	GGGACCACTTTGTACAAGAAAGCTGGGTTACAAGATTCATTTTGGTTTCTTCAATCAA	53.4	1	1	Validated	0	1	1	1	1	TATTGCGTGACACCTGCTCG	1
4E07	ORF19.428		Protein kinase	2184	GGGACAAGTTTGTACAAAAAAGCAGGCTtgATGTCGATTATTCCTTACAATAATAACAAG	53.4	GGGACCACTTTGTACAAGAAAGCTGGGTAACTATATAAGGGTTCAGATGGCCCAACTC	60.3	1	1	Validated	1	1	0	0	1	TACCTGGACCGGATGACTGT	1
4E08	ORF19.1223	DBF2	Protein kinase	2184	GGGACAAGTTTGTACAAAAAAGCAGGCTtgATGACAAATTTTTTCAATAGATCACCAAAA	52.1	GGGACCACTTTGTACAAGAAAGCTGGGTATACAATGTAGCTAATGGATTTAATCTACT	53.4	1	1	Validated	2	1	1	1	1	ACTTGAGGCGTAGACCTGCT	1
4E09	ORF19.843		Protein phosphatase	2187	GGGACAAGTTTGTACAAAAAAGCAGGCTtgATGTTACTACCTAAAAGACTATTGCGACTG	57.5	GGGACCACTTTGTACAAGAAAGCTGGGTCCAATTAACCACGTCACCGTTTGATACTAA	58.9	1	1	Validated	0	1	1	1	1	CAGAGCTGCAAATGCTGGAA	1
4E10	ORF19.4725	SWI6	Transcription factor	2190	GGGACAAGTTTGTACAAAAAAGCAGGCTtgATGGATTCTCCTATACACATTGGTGACTTG	58.9	GGGACCACTTTGTACAAGAAAGCTGGGTCTGTTGTCCTTCCACTGCTTCCAACAACCC	64.4	1	1	Validated	1	1	1	1	1	CCTACACGAGTACCATTAAG	1
4E11	ORF19.7359	CRZ1	Transcription factor	2196	GGGACAAGTTTGTACAAAAAAGCAGGCTtgATGTCTAACAATCCTCATCCCCAGGATGAT	60.3	GGGACCACTTTGTACAAGAAAGCTGGGTAGTAATTTCAACACCACTACTAGTAGCAAG	57.5	1	1	Validated	0	1	1	1	1	AAGCATTGCGAATCATAGCC	1
4E12	ORF19.4909	CBK1	Protein kinase	2199	GGGACAAGTTTGTACAAAAAAGCAGGCTtgATGAATTTCGATCAGCTTACAGACGAGCAG	60.3	GGGACCACTTTGTACAAGAAAGCTGGGTTAACGCATTCTTTCTTGTCAAATAATCAAA	53.4	1	1	Validated	0	1	1	1	1	TATGACTTGACACACGGCGC	1
4F01	ORF19.5253		Protein kinase	2199	GGGACAAGTTTGTACAAAAAAGCAGGCTtgATGAATCATGACAACATAGCACTATTTGAA	54.8	GGGACCACTTTGTACAAGAAAGCTGGGTCTCTAAAAAAGACGTATTTAATAGATCGTG	54.8	1	1	Validated	0	1	1	1	1	GCGGCCACTTACACAAATTA	1
4F02	ORF19.5357	AKL1	Protein kinase	2205	GGGACAAGTTTGTACAAAAAAGCAGGCTtgATGGGTCATCTTCCAAAACTTCCAGAGGGC	63	GGGACCACTTTGTACAAGAAAGCTGGGTATTACCACCGAAAAACGATAGCCGCTTTTT	58.9	1	1	Validated	0	1	1	1	1	ACACAGTTGTACGAATCTCC	1
4F03	ORF19.3153	MSS4	Other signaling component	2211	GGGACAAGTTTGTACAAAAAAGCAGGCTtgATGTTATCTACAATTGGTCCATCATCATCA	56.2	GGGACCACTTTGTACAAGAAAGCTGGGTGTTCCGCTTCTTTTTTAATTGAGTTGTACC	57.5	1	1	Validated	1	0	0	0	1	CTACAGTGCTAGACAGCCAG	1
4F04	ORF19.3305		Transcription factor	2217	GGGACAAGTTTGTACAAAAAAGCAGGCTtgATGACGAAAACTACAGTCCAAAGAAGACGT	58.9	GGGACCACTTTGTACAAGAAAGCTGGGTTCTATTCAGCGAAAACAAGCTATCTAGTAT	56.2	1	1	Validated	0	1	1	1	1	GCACGAGTTGCATATTTGTG	1
4F05	ORF19.3809		Transcription factor	2217	GGGACAAGTTTGTACAAAAAAGCAGGCTtgATGAGCTCGCCTCTGAATGAAGCTTCAGAC	63	GGGACCACTTTGTACAAGAAAGCTGGGTGGATGGGTTGAATGGAATCATTCCAAAACC	60.3	1	1	Validated	0	1	1	1	1	TCCAGTGGTATGAAGAGTTC	1
4F06	ORF19.723	BCR1	Transcription factor	2223	GGGACAAGTTTGTACAAAAAAGCAGGCTtgATGTCAGGGACATCACAAGTACTTCAAAAC	58.9	GGGACCACTTTGTACAAGAAAGCTGGGTTTGTGATATTAAATTATTTATCGTAGGTTT	50.7	1	1	Validated	1	1	1	1	1	ATAGAGACTGAAGCCCACGC	1
4F07	ORF19.5908	TEC1	Transcription factor	2232	GGGACAAGTTTGTACAAAAAAGCAGGCTtgATGATGTCGCAAGCTACTCCTAGTGCTACT	61.6	GGGACCACTTTGTACAAGAAAGCTGGGTAAACTCACTAGTAAATCCTTCTGTGTATCC	57.5	1	1	Validated	2	1	1	1	1	GCTAGGATCTAAGTACATGC	1
4F08	ORF19.3523	CRK1	Protein kinase	2238	GGGACAAGTTTGTACAAAAAAGCAGGCTtgATGTCTGTTATTGCTGGCCATCATGTGCCG	63	GGGACCACTTTGTACAAGAAAGCTGGGTCATAGATTTGTGTCCTCCCGATAACTTTTC	58.9	1	1	Validated	4	1	1	1	1	GACTTGCTAACATGCTTCGC	1
4F09	ORF19.5962	SNF3	Other signaling component	2247	GGGACAAGTTTGTACAAAAAAGCAGGCTtgATGAAAAATTTATCTGTGTTTCCATTTTTA	50.7	GGGACCACTTTGTACAAGAAAGCTGGGTTTTAATAGTAGTAACGTCGTTTATTTTTAC	52.1	1	0	Not Validated	absent	0	0	0	0	none	0
4F10	ORF19.1674	CDC53	Other signaling component	2259	GGGACAAGTTTGTACAAAAAAGCAGGCTtgATGTCATCTACTCTTCCACCATTCAGTGAT	58.9	GGGACCACTTTGTACAAGAAAGCTGGGTACTAATATATTCATAATCATCACCATTTCT	52.1	1	1	Validated	2	1	1	1	1	TTGACTGCGAGACTTCCGGT	1
4F11	ORF19.5045		Protein phosphatase	2268	GGGACAAGTTTGTACAAAAAAGCAGGCTtgATGTCAACTGTTGAAAATTCTAATACTACA	53.4	GGGACCACTTTGTACAAGAAAGCTGGGTTACTTGATTCTGTTGATAATCTTTTTCATG	53.4	1	1	Validated	1	1	1	1	1	AAGCAGCTCGAACTGATCGC	1
4F12	ORF19.4752	MSN4	Transcription factor	2277	GGGACAAGTTTGTACAAAAAAGCAGGCTtgATGTCTCAAGAATTCCAACCTTTATTTGAA	54.8	GGGACCACTTTGTACAAGAAAGCTGGGTTACCGATTTTTTCTTTTCTTTTCTTCCATG	54.8	1	1	Validated	3	1	1	1	1	CAATCGCAGGTCAGATGATG	1
4G01	ORF19.5910		Transcription factor	2280	GGGACAAGTTTGTACAAAAAAGCAGGCTtgATGAATCTGGTACTGGCAAACCTGTATGAT	58.9	GGGACCACTTTGTACAAGAAAGCTGGGTGTCTTGCAAAAATTTCTCTAACTCTTTTTG	54.8	1	1	Validated	0	1	1	1	1	TCAGGCGAATAACCGGGAAC	1
4G02	ORF19.4775	CTA8	Transcription factor	2286	GGGACAAGTTTGTACAAAAAAGCAGGCTtgATGATTATGAATATGACTACTGATTATAGA	52.1	GGGACCACTTTGTACAAGAAAGCTGGGTATGATCGCTAACTTCTTCGATTGATCTTTT	56.2	1	1	Validated	NA	1	1	1	1	GACTGCTGCTCATATCGAGT	1
4G03	ORF19.7105	FAR1	Other signaling component	2307	GGGACAAGTTTGTACAAAAAAGCAGGCTtgATGCGCAAACTGTTCCACTCTCCTAAAAAG	60.3	GGGACCACTTTGTACAAGAAAGCTGGGTTATTAAACTATTCATCAAATCGGAACATCG	54.8	1	1	Validated	2	1	1	1	1	GCATTAAGTGTAACGCAGAG	1
4G04	ORF19.431		Transcription factor	2328	GGGACAAGTTTGTACAAAAAAGCAGGCTtgATGCTGGAAAAAATTAAGAGAGAAAAGCCT	56.2	GGGACCACTTTGTACAAGAAAGCTGGGTTAAAGTGGAAGGAAAAGGATCAAAATTAAA	53.4	0	0	Not Validated	absent	0	0	0	0	none	0
4G05	ORF19.2131		Transcription factor	2331	GGGACAAGTTTGTACAAAAAAGCAGGCTtgATGGCTATCGATAGACAGACCCTTGTATTT	58.9	GGGACCACTTTGTACAAGAAAGCTGGGTTATTGGCGGTAAGCTCTTTCTACATACAGG	60.3	1	0	Not Validated	absent	0	0	0	0	none	0
4G06	ORF19.6124	ACE2	Transcription factor	2352	GGGACAAGTTTGTACAAAAAAGCAGGCTtgATGCATTGGAAATTTCTGAACTTTCGAAAG	56.2	GGGACCACTTTGTACAAGAAAGCTGGGTTTGCAACATTAAAAACTCCTCAGTAACACT	56.2	1	1	Validated	1	1	1	0	1	GAGCATGAGGTACTATGACT	1
4G07	ORF19.6028	HGC1	Other signaling component	2358	GGGACAAGTTTGTACAAAAAAGCAGGCTtgATGATAAATATAACTAAACCATTAACTCCA	52.1	GGGACCACTTTGTACAAGAAAGCTGGGTATGAATCATATTACATAATCGAGTTTTAGT	52.1	1	1	Not Validated	1	0	0	0	0	CATCACGTTAAAGCACGCGA	0
4G08	ORF19.6680	FGR27	Transcription factor	2364	GGGACAAGTTTGTACAAAAAAGCAGGCTtgATGTCAGCTCCTATAGTTGAAACCAAAAAA	56.2	GGGACCACTTTGTACAAGAAAGCTGGGTCAATTTGTCACCGAAAAACAAATTATAATT	52.1	1	1	Validated	2	1	0	0	1	GCGCATGAGACATTTACATC	1
4G09	ORF19.829	SCH9	Protein kinase	2364	GGGACAAGTTTGTACAAAAAAGCAGGCTtgATGGTAGATTTTGCAAAATCATTATTTGGT	53.4	GGGACCACTTTGTACAAGAAAGCTGGGTAAGATCAAATCTTCCATTGACAAATTCATC	54.8	1	1	Validated	0	1	1	1	1	CAAGAGACGCTAATTGCGGC	1
4G10	ORF19.6861		Transcription factor	2397	GGGACAAGTTTGTACAAAAAAGCAGGCTtgATGACAAAGGATGATATCAAATTACTTTTA	52.1	GGGACCACTTTGTACAAGAAAGCTGGGTATTATATATATATCCTTGTTCCACTTCATT	52.1	0	0	Not Validated	absent	0	0	0	0	none	0
4G11	ORF19.536		Transcription factor	2397	GGGACAAGTTTGTACAAAAAAGCAGGCTtgATGGTGGATGAAAGTAAGCAATTGCAAGGT	58.9	GGGACCACTTTGTACAAGAAAGCTGGGTTCCTTGGAAGGCACCAGCTGCAAGACATAA	63	1	1	Validated	4	0	0	0	1	CACCTGCGTAGATTCTGGGT	1
4G12	ORF19.7570		Transcription factor	2412	GGGACAAGTTTGTACAAAAAAGCAGGCTtgATGATAGTAACATTTAATTCAAGATCACAA	52.1	GGGACCACTTTGTACAAGAAAGCTGGGTTGCAAAATTTATATCCCAACCCAATTCTTT	54.8	1	1	Validated	1	1	0	0	1	AAGTACGTCGAAGCAGCAGC	0
4H01	PIKalpha	#N/A	Other signaling component	2414	GGGACAAGTTTGTACAAAAAAGCAGGCTtgATGTCTGCAGATATAACTGAAACCCCAAAT	57.5	GGGACCACTTTGTACAAGAAAGCTGGGTAAACTAGTAGAGTTTGGCAGCCCAAAAACA	58.9	1	1	Validated	1	0	0	0	1	TATATTGATCGAGGCTGGCT	0
4H02	ORF19.4568	ZCF25	Transcription factor	2418	GGGACAAGTTTGTACAAAAAAGCAGGCTtgATGGATATAGAAACCACTAAAGAAAGAAGA	54.8	GGGACCACTTTGTACAAGAAAGCTGGGTTTGCCCTGAATCACTTCTTCCTTCTAATAG	58.9	1	1	Validated	0	0	0	0	1	TGTACCGGCATCACCTTTGG	1
4H03	ORF19.2540	SAS3	Transcription factor	2418	GGGACAAGTTTGTACAAAAAAGCAGGCTtgATGGTTCTGCACCTACTAAATCAATTAAAA	54.8	GGGACCACTTTGTACAAGAAAGCTGGGTAGCTTTTAATTTGAATGTTCCTCTTGGTCT	56.2	1	1	Validated	0	1	1	1	1	GACCAGCATTATCTCCAAAG	1
4H04	ORF19.454	SFL1	Transcription factor	2418	GGGACAAGTTTGTACAAAAAAGCAGGCTtgATGAGTCATTTGGTACTGTCTTCACTTGGT	58.9	GGGACCACTTTGTACAAGAAAGCTGGGTTTCTAATTTTCTCTTTTTATGATCGTTCCC	54.8	1	1	Validated	0	1	1	1	1	TCCGAAGAAGCATGTGCAAC	1
4H05	ORF19.147	YAK1	Protein kinase	2433	GGGACAAGTTTGTACAAAAAAGCAGGCTtgATGGCATATAATAACAATAACAACAGTTCT	53.4	GGGACCACTTTGTACAAGAAAGCTGGGTTAAATCAGTGGTATTAACATCAATAATAAA	50.7	1	1	Not Validated	3	0	0	0	0	CGTCAGATTTGAGAATGTGC	0
4H06	ORF19.1135	CAS1	Transcription factor	2436	GGGACAAGTTTGTACAAAAAAGCAGGCTtgATGAGTTGGCATAATCAATCCAATAAGAAT	54.8	GGGACCACTTTGTACAAGAAAGCTGGGTTTTTCTATGAGTCCTTATAAACTCACTGAT	54.8	1	1	Validated	0	1	1	1	1	TTAGCACCTGTCACATCGGG	1
4H07	ORF19.223		Protein kinase	2436	GGGACAAGTTTGTACAAAAAAGCAGGCTtgATGGTACAACTAGCTCTATTCACCAATAAC	57.5	GGGACCACTTTGTACAAGAAAGCTGGGTCCTTTTCAAAAAACTTTTTTGACGGAAAGA	54.8	1	1	Validated	0	1	1	1	1	AGACACCATGTGCCAATCTA	1
4H08	ORF19.5376		Protein kinase	2436	GGGACAAGTTTGTACAAAAAAGCAGGCTtgATGGATACAAATAAATTAGCAATTGTACTA	52.1	GGGACCACTTTGTACAAGAAAGCTGGGTATCTAACCCATCTAAGTAACTACTCATATC	56.2	1	1	Not Validated	3	0	0	0	0	AACGAGATAGTGACGTACTG	0
4H09	ORF19.3415	PTK2	Protein kinase	2439	GGGACAAGTTTGTACAAAAAAGCAGGCTtgATGACAAAGGAACATTCAATTCGGAACATT	56.2	GGGACCACTTTGTACAAGAAAGCTGGGTCCTGCGGCTTGAGTTAGAAACGTTACTTAC	61.6	1	1	Validated	2	0	0	0	1	GCCGATGAGATAATAGTAGC	1
4H10	ORF19.4670	CAS5	Transcription factor	2466	GGGACAAGTTTGTACAAAAAAGCAGGCTtgATGGAGAATTATTTATTAAGTTCGCCGACA	56.2	GGGACCACTTTGTACAAGAAAGCTGGGTGGAAACTTCTTTGTTTTCATTCAACACTCT	56.2	1	1	Validated	1	1	1	1	1	TTACGACCAGAACGGGACAC	1
4H11	ORF19.1944	GPR1	Other signaling component	2472	GGGACAAGTTTGTACAAAAAAGCAGGCTtgATGCCGGACCTAATATCAATAGCAACCCTG	61.6	GGGACCACTTTGTACAAGAAAGCTGGGTCATTGGGGGTCCTTTTTTGAGAAATTCCAT	58.9	1	1	Validated	0	1	1	0	1	ACCCTTACAGGAGGTGCAAG	1
4H12	ORF19.844	STE11	Protein kinase	2472	GGGACAAGTTTGTACAAAAAAGCAGGCTtgATGACAGAGATTAATGATTCTACAGAAAAC	54.8	GGGACCACTTTGTACAAGAAAGCTGGGTTTGTTTCGACATAATTAATGGATTTAAAAA	50.7	1	1	Validated	1	1	1	1	1	CGATGTAGCTCCATTCTATG	1
